# Supplementary material for: Are Tonkean macaques able to make intuitive statistical inferences?
Source: PeerJ. 2026 Jun 30;14:e21377. doi: 10.7717/peerj.21377 (PMC13330748; doi:10.7717/peerj.21377)
Supplement: Supplemental Information 13 [file peerj-14-21377-s013.csv]

Training_day	Species	Park	ID_individual	Age	Sex	Phase	Test_condition	Session	Trial	Experimenter_ID	Experimenter_position	Arms_position	Fav_Jar_position	Left_reward	Right_reward	Side_Success	Selected_side	Selected_reward	Selected_side_binary	Success	Total_quantity_potA	Total_quantity_potB	Total_peanuts_potA	Total_peanuts_potB	Total_redbeans_potA	Total_redbeans_potB	ROR	RQP	RQB	Raisin
26/09/2023	Tonkean	M2	Abricot	10	M	Test	cond2a	1	1	1	TL	0	G	Peanut	Red bean	G	D	Red bean	1	0	40	1280	32	256	8	1024	0.0625	0.888888888888889	0.992248062015504
26/09/2023	Tonkean	M2	Abricot	10	M	Test	cond2a	1	2	1	LTR	1	D	Red bean	Peanut	G	G	Peanut	0	1	40	1280	32	256	8	1024	0.0625	0.888888888888889	0.992248062015504
26/09/2023	Tonkean	M2	Abricot	10	M	Test	cond2a	1	3	1	TR	1	G	Peanut	Red bean	D	G	Red bean	0	0	40	1280	32	256	8	1024	16	0.111111111111111	0.00775193798449612
26/09/2023	Tonkean	M2	Abricot	10	M	Test	cond2a	1	4	1	D	0	D	Red bean	Peanut	D	G	Red bean	0	0	40	1280	32	256	8	1024	16	0.111111111111111	0.00775193798449612
26/09/2023	Tonkean	M2	Abricot	10	M	Test	cond2a	1	5	1	HA	0	G	Peanut	Red bean	G	D	Red bean	1	0	40	1280	32	256	8	1024	0.0625	0.888888888888889	0.992248062015504
26/09/2023	Tonkean	M2	Abricot	10	M	Test	cond2a	1	6	1	LHL	1	D	Peanut	Peanut	G	D	Peanut	1	0	40	1280	32	256	8	1024	0.0625	0.888888888888889	0.992248062015504
26/09/2023	Tonkean	M2	Abricot	10	M	Test	cond2a	1	7	1	LTL	1	G	Peanut	Red bean	D	G	Red bean	0	0	40	1280	32	256	8	1024	16	0.111111111111111	0.00775193798449612
26/09/2023	Tonkean	M2	Abricot	10	M	Test	cond2a	1	8	1	T	0	D	Red bean	Peanut	D	D	Peanut	1	1	40	1280	32	256	8	1024	16	0.111111111111111	0.00775193798449612
26/09/2023	Tonkean	M2	Abricot	10	M	Test	cond2a	1	9	1	CD	1	D	Red bean	Peanut	G	D	Red bean	1	0	40	1280	32	256	8	1024	0.0625	0.888888888888889	0.992248062015504
26/09/2023	Tonkean	M2	Abricot	10	M	Test	cond2a	1	10	1	LHR	1	G	Peanut	Red bean	D	G	Red bean	0	0	40	1280	32	256	8	1024	16	0.111111111111111	0.00775193798449612
26/09/2023	Tonkean	M2	Abricot	10	M	Test	cond2b	1	1	1	LHL	1	D	Red bean	Peanut	G	D	Red bean	1	0	70	840	56	168	14	672	0.0625	0.75	0.979591836734694
26/09/2023	Tonkean	M2	Abricot	10	M	Test	cond2b	1	2	1	LTL	0	D	Red bean	Peanut	D	G	Red bean	0	0	70	840	56	168	14	672	16	0.25	0.0204081632653061
26/09/2023	Tonkean	M2	Abricot	10	M	Test	cond2b	1	3	1	LHR	0	G	Peanut	Red bean	G	D	Red bean	1	0	70	840	56	168	14	672	0.0625	0.75	0.979591836734694
26/09/2023	Tonkean	M2	Abricot	10	M	Test	cond2b	1	4	1	LTR	1	G	Peanut	Red bean	D	D	Peanut	1	1	70	840	56	168	14	672	16	0.25	0.0204081632653061
26/09/2023	Tonkean	M2	Abricot	10	M	Test	cond2b	1	5	1	CD	1	D	Red bean	Peanut	G	D	Red bean	1	0	70	840	56	168	14	672	0.0625	0.75	0.979591836734694
26/09/2023	Tonkean	M2	Abricot	10	M	Test	cond2b	1	6	1	T	0	D	Peanut	Peanut	D	D	Peanut	1	1	70	840	56	168	14	672	16	0.25	0.0204081632653061
26/09/2023	Tonkean	M2	Abricot	10	M	Test	cond2b	1	7	1	TR	1	G	Peanut	Peanut	D	G	Peanut	0	0	70	840	56	168	14	672	16	0.25	0.0204081632653061
26/09/2023	Tonkean	M2	Abricot	10	M	Test	cond2b	1	8	1	D	1	D	Red bean	Peanut	G	D	Red bean	1	0	70	840	56	168	14	672	0.0625	0.75	0.979591836734694
26/09/2023	Tonkean	M2	Abricot	10	M	Test	cond2b	1	9	1	HA	0	G	Peanut	Red bean	G	G	Peanut	0	1	70	840	56	168	14	672	0.0625	0.75	0.979591836734694
26/09/2023	Tonkean	M2	Abricot	10	M	Test	cond2b	1	10	1	TL	1	G	Peanut	Red bean	D	G	Red bean	0	0	70	840	56	168	14	672	16	0.25	0.0204081632653061
29/09/2023	Tonkean	M2	Abricot	10	M	Test	cond5a	1	1	1	TL	0	G	Peanut	Red bean	G	D	Red bean	1	0	40	1280	20	640	20	640	1	0.96969696969697	0.96969696969697
29/09/2023	Tonkean	M2	Abricot	10	M	Test	cond5a	1	2	1	CD	0	D	Peanut	Peanut	D	G	Peanut	0	0	40	1280	20	640	20	640	1	0.0303030303030303	0.0303030303030303
29/09/2023	Tonkean	M2	Abricot	10	M	Test	cond5a	1	3	1	LTL	1	G	Peanut	Red bean	D	G	Red bean	0	0	40	1280	20	640	20	640	1	0.0303030303030303	0.0303030303030303
29/09/2023	Tonkean	M2	Abricot	10	M	Test	cond5a	1	4	1	D	1	D	Peanut	Peanut	G	D	Peanut	1	0	40	1280	20	640	20	640	1	0.96969696969697	0.96969696969697
29/09/2023	Tonkean	M2	Abricot	10	M	Test	cond5a	1	5	1	T	0	G	Peanut	Red bean	G	D	Red bean	1	0	40	1280	20	640	20	640	1	0.96969696969697	0.96969696969697
29/09/2023	Tonkean	M2	Abricot	10	M	Test	cond5a	1	6	1	LTR	0	D	Red bean	Peanut	D	D	Peanut	1	1	40	1280	20	640	20	640	1	0.0303030303030303	0.0303030303030303
29/09/2023	Tonkean	M2	Abricot	10	M	Test	cond5a	1	7	1	LHL	1	D	Red bean	Peanut	G	G	Peanut	0	1	40	1280	20	640	20	640	1	0.96969696969697	0.96969696969697
29/09/2023	Tonkean	M2	Abricot	10	M	Test	cond5a	1	8	1	LHR	0	G	Red bean	Red bean	G	D	Red bean	1	0	40	1280	20	640	20	640	1	0.96969696969697	0.96969696969697
29/09/2023	Tonkean	M2	Abricot	10	M	Test	cond5a	1	9	1	HA	1	G	Red bean	Peanut	D	G	Peanut	0	0	40	1280	20	640	20	640	1	0.0303030303030303	0.0303030303030303
29/09/2023	Tonkean	M2	Abricot	10	M	Test	cond5a	1	10	1	TR	0	D	Peanut	Red bean	D	G	Peanut	0	0	40	1280	20	640	20	640	1	0.0303030303030303	0.0303030303030303
02/10/2023	Tonkean	M2	Abricot	10	M	Test	cond4	1	1	1	TL	1	G	Peanut	Red bean	D	D	Peanut	1	1	288	168	128	8	160	160	16	0.941176470588235	0.5
02/10/2023	Tonkean	M2	Abricot	10	M	Test	cond4	1	2	1	LTR	1	D	Red bean	Red bean	G	G	Red bean	0	1	288	168	128	8	160	160	0.0625	0.0588235294117647	0.5
02/10/2023	Tonkean	M2	Abricot	10	M	Test	cond4	1	3	1	LHR	0	G	Peanut	Red bean	G	G	Peanut	0	1	288	168	128	8	160	160	0.0625	0.0588235294117647	0.5
02/10/2023	Tonkean	M2	Abricot	10	M	Test	cond4	1	4	1	D	0	D	Red bean	Red bean	D	D	Red bean	1	1	288	168	128	8	160	160	16	0.941176470588235	0.5
02/10/2023	Tonkean	M2	Abricot	10	M	Test	cond4	1	5	1	HA	1	D	Red bean	Peanut	G	G	Peanut	0	1	288	168	128	8	160	160	0.0625	0.0588235294117647	0.5
02/10/2023	Tonkean	M2	Abricot	10	M	Test	cond4	1	6	1	T	1	G	Red bean	Red bean	D	G	Red bean	0	0	288	168	128	8	160	160	16	0.941176470588235	0.5
02/10/2023	Tonkean	M2	Abricot	10	M	Test	cond4	1	7	1	LTL	0	D	Red bean	Red bean	D	D	Red bean	1	1	288	168	128	8	160	160	16	0.941176470588235	0.5
02/10/2023	Tonkean	M2	Abricot	10	M	Test	cond4	1	8	1	LHL	1	D	Red bean	Peanut	G	G	Peanut	0	1	288	168	128	8	160	160	0.0625	0.0588235294117647	0.5
02/10/2023	Tonkean	M2	Abricot	10	M	Test	cond4	1	9	1	CD	0	G	Red bean	Red bean	G	G	Red bean	0	1	288	168	128	8	160	160	0.0625	0.0588235294117647	0.5
02/10/2023	Tonkean	M2	Abricot	10	M	Test	cond4	1	10	1	TR	1	G	Red bean	Red bean	D	D	Red bean	1	1	288	168	128	8	160	160	16	0.941176470588235	0.5
27/03/2023	Tonkean	M1	Wallace	16	M	Test	cond2a	1	1	1	LHL	0	G	Peanut	Red bean	G	D	Red bean	1	0	40	1280	32	256	8	1024	0.0625	0.888888888888889	0.992248062015504
27/03/2023	Tonkean	M1	Wallace	16	M	Test	cond2a	1	2	1	TL	1	D	Red bean	Peanut	G	G	Peanut	0	1	40	1280	32	256	8	1024	0.0625	0.888888888888889	0.992248062015504
27/03/2023	Tonkean	M1	Wallace	16	M	Test	cond2a	1	3	1	D	0	D	Red bean	Peanut	D	D	Peanut	1	1	40	1280	32	256	8	1024	16	0.111111111111111	0.00775193798449612
27/03/2023	Tonkean	M1	Wallace	16	M	Test	cond2a	1	4	1	LHR	1	G	Peanut	Red bean	D	G	Red bean	0	0	40	1280	32	256	8	1024	16	0.111111111111111	0.00775193798449612
27/03/2023	Tonkean	M1	Wallace	16	M	Test	cond2a	1	5	1	TR	1	D	Red bean	Peanut	G	G	Peanut	0	1	40	1280	32	256	8	1024	0.0625	0.888888888888889	0.992248062015504
27/03/2023	Tonkean	M1	Wallace	16	M	Test	cond2a	1	6	1	HA	0	G	Peanut	Red bean	G	D	Red bean	1	0	40	1280	32	256	8	1024	0.0625	0.888888888888889	0.992248062015504
27/03/2023	Tonkean	M1	Wallace	16	M	Test	cond2a	1	7	1	CD	0	D	Red bean	Peanut	D	D	Peanut	1	1	40	1280	32	256	8	1024	16	0.111111111111111	0.00775193798449612
27/03/2023	Tonkean	M1	Wallace	16	M	Test	cond2a	1	8	1	T	1	G	Red bean	Red bean	D	G	Red bean	0	0	40	1280	32	256	8	1024	16	0.111111111111111	0.00775193798449612
27/03/2023	Tonkean	M1	Walt	16	M	Test	cond5a	1	1	2	HA	0	D	Red bean	Peanut	D	D	Peanut	1	1	40	1280	20	640	20	640	1	0.0303030303030303	0.0303030303030303	NON
27/03/2023	Tonkean	M1	Walt	16	M	Test	cond5a	1	2	2	TL	0	G	Peanut	Red bean	G	G	Peanut	0	1	40	1280	20	640	20	640	1	0.96969696969697	0.96969696969697	NON
03/10/2023	Tonkean	M2	Abricot	10	M	Test	cond1	1	1	1	LHL	0	G	Peanut	Red bean	G	G	Peanut	0	1	300	300	240	60	60	240	0.0625	0.2	0.8
03/10/2023	Tonkean	M2	Abricot	10	M	Test	cond1	1	2	1	LTL	0	D	Red bean	Peanut	D	D	Peanut	1	1	300	300	240	60	60	240	16	0.8	0.2
03/10/2023	Tonkean	M2	Abricot	10	M	Test	cond1	1	3	1	HA	1	G	Peanut	Red bean	D	D	Peanut	1	1	300	300	240	60	60	240	16	0.8	0.2
03/10/2023	Tonkean	M2	Abricot	10	M	Test	cond1	1	4	1	LHR	1	D	Red bean	Peanut	G	G	Peanut	0	1	300	300	240	60	60	240	0.0625	0.2	0.8
03/10/2023	Tonkean	M2	Abricot	10	M	Test	cond1	1	5	1	T	0	G	Red bean	Red bean	G	G	Red bean	0	1	300	300	240	60	60	240	0.0625	0.2	0.8
03/10/2023	Tonkean	M2	Abricot	10	M	Test	cond1	1	6	1	CD	1	G	Peanut	Red bean	D	D	Peanut	1	1	300	300	240	60	60	240	16	0.8	0.2
03/10/2023	Tonkean	M2	Abricot	10	M	Test	cond1	1	7	1	TL	1	D	Red bean	Red bean	G	G	Red bean	0	1	300	300	240	60	60	240	0.0625	0.2	0.8
03/10/2023	Tonkean	M2	Abricot	10	M	Test	cond1	1	8	1	LTR	0	D	Red bean	Peanut	D	D	Peanut	1	1	300	300	240	60	60	240	16	0.8	0.2
03/10/2023	Tonkean	M2	Abricot	10	M	Test	cond1	1	9	1	TR	1	G	Peanut	Red bean	D	D	Peanut	1	1	300	300	240	60	60	240	16	0.8	0.2
03/10/2023	Tonkean	M2	Abricot	10	M	Test	cond1	1	10	1	D	1	D	Red bean	Peanut	G	G	Peanut	0	1	300	300	240	60	60	240	0.0625	0.2	0.8
04/10/2023	Tonkean	M2	Abricot	10	M	Test	cond2b	2	11	1	LHR	0	D	Red bean	Peanut	D	D	Peanut	1	1	70	840	56	168	14	672	16	0.25	0.0204081632653061
04/10/2023	Tonkean	M2	Abricot	10	M	Test	cond2b	2	12	1	LHL	0	G	Peanut	Red bean	G	D	Red bean	1	0	70	840	56	168	14	672	0.0625	0.75	0.979591836734694
04/10/2023	Tonkean	M2	Abricot	10	M	Test	cond2b	2	13	1	TL	1	D	Red bean	Peanut	G	D	Red bean	1	0	70	840	56	168	14	672	0.0625	0.75	0.979591836734694
04/10/2023	Tonkean	M2	Abricot	10	M	Test	cond2b	2	14	1	T	1	G	Peanut	Red bean	D	G	Red bean	0	0	70	840	56	168	14	672	16	0.25	0.0204081632653061
04/10/2023	Tonkean	M2	Abricot	10	M	Test	cond2b	2	15	1	LTR	0	G	Peanut	Red bean	G	D	Red bean	1	0	70	840	56	168	14	672	0.0625	0.75	0.979591836734694
04/10/2023	Tonkean	M2	Abricot	10	M	Test	cond2b	2	16	1	LTL	0	D	Peanut	Peanut	D	D	Peanut	1	1	70	840	56	168	14	672	16	0.25	0.0204081632653061
04/10/2023	Tonkean	M2	Abricot	10	M	Test	cond2b	2	17	1	TR	1	D	Peanut	Peanut	G	G	Peanut	0	1	70	840	56	168	14	672	0.0625	0.75	0.979591836734694
04/10/2023	Tonkean	M2	Abricot	10	M	Test	cond2b	2	18	1	D	1	G	Peanut	Peanut	D	G	Peanut	0	0	70	840	56	168	14	672	16	0.25	0.0204081632653061
04/10/2023	Tonkean	M2	Abricot	10	M	Test	cond2b	2	19	1	CD	0	G	Peanut	Red bean	G	D	Red bean	1	0	70	840	56	168	14	672	0.0625	0.75	0.979591836734694
04/10/2023	Tonkean	M2	Abricot	10	M	Test	cond2b	2	20	1	HA	0	D	Peanut	Peanut	D	G	Peanut	0	0	70	840	56	168	14	672	16	0.25	0.0204081632653061
27/03/2023	Tonkean	M1	Walt	16	M	Test	cond5a	1	3	2	LHL	1	D	Red bean	Red bean	G	D	Red bean	1	0	40	1280	20	640	20	640	1	0.96969696969697	0.96969696969697	NON
27/03/2023	Tonkean	M1	Walt	16	M	Test	cond5a	1	4	2	LHR	1	G	Red bean	Peanut	D	G	Peanut	0	0	40	1280	20	640	20	640	1	0.0303030303030303	0.0303030303030303	NON
27/03/2023	Tonkean	M1	Walt	16	M	Test	cond5a	1	5	2	LTL	0	D	Peanut	Red bean	D	D	Red bean	1	1	40	1280	20	640	20	640	1	0.0303030303030303	0.0303030303030303	NON
27/03/2023	Tonkean	M1	Walt	16	M	Test	cond5a	1	6	2	D	0	G	Peanut	Peanut	G	G	Peanut	0	1	40	1280	20	640	20	640	1	0.96969696969697	0.96969696969697	NON
27/03/2023	Tonkean	M1	Walt	16	M	Test	cond5a	1	7	2	CD	1	G	Red bean	Peanut	D	D	Red bean	1	1	40	1280	20	640	20	640	1	0.0303030303030303	0.0303030303030303	NON
27/03/2023	Tonkean	M1	Walt	16	M	Test	cond5a	1	8	2	T	0	D	Peanut	Red bean	D	D	Red bean	1	1	40	1280	20	640	20	640	1	0.0303030303030303	0.0303030303030303	NON
27/03/2023	Tonkean	M1	Walt	16	M	Test	cond5a	1	9	2	TR	0	G	Peanut	Peanut	G	G	Peanut	0	1	40	1280	20	640	20	640	1	0.96969696969697	0.96969696969697	NON
27/03/2023	Tonkean	M1	Walt	16	M	Test	cond5a	1	10	2	LTR	1	D	Peanut	Red bean	G	D	Peanut	1	0	40	1280	20	640	20	640	1	0.96969696969697	0.96969696969697	NON
27/03/2023	Tonkean	M1	Wallace	16	M	Test	cond2a	1	9	1	LTL	1	D	Peanut	Red bean	G	G	Red bean	0	1	40	1280	32	256	8	1024	0.0625	0.888888888888889	0.992248062015504
27/03/2023	Tonkean	M1	Wallace	16	M	Test	cond2a	1	10	1	LTR	0	D	Peanut	Peanut	D	D	Peanut	1	1	40	1280	32	256	8	1024	16	0.111111111111111	0.00775193798449612
06/10/2023	Tonkean	M2	Abricot	10	M	Test	cond3	1	1	1	LTR	0	D	Red bean	Peanut	D	D	Peanut	1	1	160	640	128	128	32	512	16	0.5	0.0588235294117647
06/10/2023	Tonkean	M2	Abricot	10	M	Test	cond3	1	2	1	T	1	D	Red bean	Peanut	G	G	Peanut	0	1	160	640	128	128	32	512	0.0625	0.5	0.941176470588235
06/10/2023	Tonkean	M2	Abricot	10	M	Test	cond3	1	3	1	TL	1	G	Peanut	Red bean	D	D	Peanut	1	1	160	640	128	128	32	512	16	0.5	0.0588235294117647
06/10/2023	Tonkean	M2	Abricot	10	M	Test	cond3	1	4	1	D	0	G	Peanut	Red bean	G	D	Red bean	1	0	160	640	128	128	32	512	0.0625	0.5	0.941176470588235
06/10/2023	Tonkean	M2	Abricot	10	M	Test	cond3	1	5	1	LHR	0	D	Red bean	Peanut	D	D	Peanut	1	1	160	640	128	128	32	512	16	0.5	0.0588235294117647
06/10/2023	Tonkean	M2	Abricot	10	M	Test	cond3	1	6	1	HA	1	G	Red bean	Red bean	D	D	Red bean	1	1	160	640	128	128	32	512	16	0.5	0.0588235294117647
06/10/2023	Tonkean	M2	Abricot	10	M	Test	cond3	1	7	1	LHL	0	G	Peanut	Red bean	G	G	Peanut	0	1	160	640	128	128	32	512	0.0625	0.5	0.941176470588235
06/10/2023	Tonkean	M2	Abricot	10	M	Test	cond3	1	8	1	LTL	0	D	Red bean	Red bean	D	D	Red bean	1	1	160	640	128	128	32	512	16	0.5	0.0588235294117647
06/10/2023	Tonkean	M2	Abricot	10	M	Test	cond3	1	9	1	CD	1	D	Red bean	Peanut	G	D	Red bean	1	0	160	640	128	128	32	512	0.0625	0.5	0.941176470588235
06/10/2023	Tonkean	M2	Abricot	10	M	Test	cond3	1	10	1	TR	0	G	Peanut	Red bean	G	G	Peanut	0	1	160	640	128	128	32	512	0.0625	0.5	0.941176470588235
09/10/2023	Tonkean	M2	Abricot	10	M	Test	cond5b	1	1	1	HA	0	D	Red bean	Red bean	D	G	Red bean	0	0	160	640	80	320	80	320	1	0.2	0.2
09/10/2023	Tonkean	M2	Abricot	10	M	Test	cond5b	1	2	1	TR	0	G	Red bean	Peanut	G	D	Peanut	1	0	160	640	80	320	80	320	1	0.8	0.8
09/10/2023	Tonkean	M2	Abricot	10	M	Test	cond5b	1	3	1	T	1	D	Red bean	Red bean	G	D	Red bean	1	0	160	640	80	320	80	320	1	0.8	0.8
09/10/2023	Tonkean	M2	Abricot	10	M	Test	cond5b	1	4	1	TL	1	G	Red bean	Red bean	D	G	Red bean	0	0	160	640	80	320	80	320	1	0.2	0.2
09/10/2023	Tonkean	M2	Abricot	10	M	Test	cond5b	1	5	1	LHL	0	D	Peanut	Red bean	D	G	Peanut	0	0	160	640	80	320	80	320	1	0.2	0.2
09/10/2023	Tonkean	M2	Abricot	10	M	Test	cond5b	1	6	1	LHR	0	G	Red bean	Peanut	G	D	Peanut	1	0	160	640	80	320	80	320	1	0.8	0.8
09/10/2023	Tonkean	M2	Abricot	10	M	Test	cond5b	1	7	1	D	1	G	Red bean	Red bean	D	G	Red bean	0	0	160	640	80	320	80	320	1	0.2	0.2
09/10/2023	Tonkean	M2	Abricot	10	M	Test	cond5b	1	8	1	CD	0	D	Peanut	Red bean	D	G	Peanut	0	0	160	640	80	320	80	320	1	0.2	0.2
09/10/2023	Tonkean	M2	Abricot	10	M	Test	cond5b	1	9	1	LTL	0	G	Red bean	Red bean	G	D	Red bean	1	0	160	640	80	320	80	320	1	0.8	0.8
09/10/2023	Tonkean	M2	Abricot	10	M	Test	cond5b	1	10	1	LTR	1	D	Peanut	Red bean	G	G	Red bean	0	1	160	640	80	320	80	320	1	0.8	0.8
09/10/2023	Tonkean	M2	Abricot	10	M	Test	cond1	2	11	1	LHR	0	G	Peanut	Red bean	G	G	Peanut	0	1	300	300	240	60	60	240	0.0625	0.2	0.8
09/10/2023	Tonkean	M2	Abricot	10	M	Test	cond1	2	12	1	HA	1	G	Peanut	Red bean	D	D	Peanut	1	1	300	300	240	60	60	240	16	0.8	0.2
09/10/2023	Tonkean	M2	Abricot	10	M	Test	cond1	2	13	1	LHL	0	D	Red bean	Peanut	D	G	Red bean	0	0	300	300	240	60	60	240	16	0.8	0.2
09/10/2023	Tonkean	M2	Abricot	10	M	Test	cond1	2	14	1	CD	0	G	Peanut	Red bean	G	G	Peanut	0	1	300	300	240	60	60	240	0.0625	0.2	0.8
09/10/2023	Tonkean	M2	Abricot	10	M	Test	cond1	2	15	1	LTL	1	G	Peanut	Red bean	D	D	Peanut	1	1	300	300	240	60	60	240	16	0.8	0.2
09/10/2023	Tonkean	M2	Abricot	10	M	Test	cond1	2	16	1	TL	0	D	Red bean	Red bean	D	D	Red bean	1	1	300	300	240	60	60	240	16	0.8	0.2
09/10/2023	Tonkean	M2	Abricot	10	M	Test	cond1	2	17	1	TR	1	D	Red bean	Peanut	G	G	Peanut	0	1	300	300	240	60	60	240	0.0625	0.2	0.8
09/10/2023	Tonkean	M2	Abricot	10	M	Test	cond1	2	18	1	D	0	G	Peanut	Red bean	G	G	Peanut	0	1	300	300	240	60	60	240	0.0625	0.2	0.8
09/10/2023	Tonkean	M2	Abricot	10	M	Test	cond1	2	19	1	LTR	0	D	Red bean	Peanut	D	D	Peanut	1	1	300	300	240	60	60	240	16	0.8	0.2
09/10/2023	Tonkean	M2	Abricot	10	M	Test	cond1	2	20	1	T	1	D	Red bean	Red bean	G	G	Red bean	0	1	300	300	240	60	60	240	0.0625	0.2	0.8
10/10/2023	Tonkean	M2	Abricot	10	M	Test	cond6	1	1	1	LTL	0	G	Peanut	Red bean	G	D	Red bean	1	0	300	300	240	60	60	240	0.0625	0.2	0.8
10/10/2023	Tonkean	M2	Abricot	10	M	Test	cond6	1	2	1	T	0	D	Red bean	Peanut	D	G	Red bean	0	0	300	300	240	60	60	240	16	0.8	0.2
10/10/2023	Tonkean	M2	Abricot	10	M	Test	cond6	1	3	1	LTR	1	D	Red bean	Peanut	G	G	Peanut	0	1	300	300	240	60	60	240	0.0625	0.2	0.8
10/10/2023	Tonkean	M2	Abricot	10	M	Test	cond6	1	4	1	HA	1	G	Peanut	Red bean	D	G	Red bean	0	0	300	300	240	60	60	240	16	0.8	0.2
10/10/2023	Tonkean	M2	Abricot	10	M	Test	cond6	1	5	1	D	0	D	Red bean	Peanut	D	D	Peanut	1	1	300	300	240	60	60	240	16	0.8	0.2
10/10/2023	Tonkean	M2	Abricot	10	M	Test	cond6	1	6	1	LHL	0	G	Peanut	Red bean	G	D	Red bean	1	0	300	300	240	60	60	240	0.0625	0.2	0.8
10/10/2023	Tonkean	M2	Abricot	10	M	Test	cond6	1	7	1	TR	1	G	Peanut	Peanut	D	D	Peanut	1	1	300	300	240	60	60	240	16	0.8	0.2
10/10/2023	Tonkean	M2	Abricot	10	M	Test	cond6	1	8	1	CD	1	D	Peanut	Peanut	G	G	Peanut	0	1	300	300	240	60	60	240	0.0625	0.2	0.8
10/10/2023	Tonkean	M2	Abricot	10	M	Test	cond6	1	9	1	TL	0	G	Red bean	Peanut	G	G	Red bean	0	1	300	300	240	60	60	240	0.0625	0.2	0.8
10/10/2023	Tonkean	M2	Abricot	10	M	Test	cond6	1	10	1	LHR	0	D	Peanut	Peanut	D	D	Peanut	1	1	300	300	240	60	60	240	16	0.8	0.2
12/10/2023	Tonkean	M2	Abricot	10	M	Test	cond5b	2	11	1	D	1	G	Peanut	Peanut	D	G	Peanut	0	0	160	640	80	320	80	320	1	0.2	0.2
12/10/2023	Tonkean	M2	Abricot	10	M	Test	cond5b	2	12	1	LHR	1	D	Red Bean	Peanut	G	D	Red Bean	1	0	160	640	80	320	80	320	1	0.8	0.8
12/10/2023	Tonkean	M2	Abricot	10	M	Test	cond5b	2	13	1	TL	0	D	Peanut	Peanut	D	G	Peanut	0	0	160	640	80	320	80	320	1	0.2	0.2
12/10/2023	Tonkean	M2	Abricot	10	M	Test	cond5b	2	14	1	CD	0	G	Peanut	Red bean	G	D	Red bean	1	0	160	640	80	320	80	320	1	0.8	0.8
12/10/2023	Tonkean	M2	Abricot	10	M	Test	cond5b	2	15	1	LTR	1	D	Red Bean	Peanut	G	G	Peanut	0	1	160	640	80	320	80	320	1	0.8	0.8
12/10/2023	Tonkean	M2	Abricot	10	M	Test	cond5b	2	16	1	HA	0	D	Red Bean	Red bean	D	G	Red Bean	0	0	160	640	80	320	80	320	1	0.2	0.2
12/10/2023	Tonkean	M2	Abricot	10	M	Test	cond5b	2	17	1	TR	1	G	Red Bean	Peanut	D	G	Peanut	0	0	160	640	80	320	80	320	1	0.2	0.2
12/10/2023	Tonkean	M2	Abricot	10	M	Test	cond5b	2	18	1	LHL	1	D	Red Bean	Red bean	G	D	Red Bean	1	0	160	640	80	320	80	320	1	0.8	0.8
12/10/2023	Tonkean	M2	Abricot	10	M	Test	cond5b	2	19	1	T	0	G	Red Bean	Peanut	G	D	Peanut	1	0	160	640	80	320	80	320	1	0.8	0.8
12/10/2023	Tonkean	M2	Abricot	10	M	Test	cond5b	2	20	1	LTL	1	G	Red Bean	Peanut	D	G	Peanut	0	0	160	640	80	320	80	320	1	0.2	0.2
12/10/2023	Tonkean	M2	Abricot	10	M	Test	cond4	2	11	1	LTL	1	D	Red bean	Peanut	G	D	Red bean	1	0	288	168	128	8	160	160	0.0625	0.0588235294117647	0.5
12/10/2023	Tonkean	M2	Abricot	10	M	Test	cond4	2	12	1	D	0	D	Red bean	Peanut	D	G	Red bean	0	0	288	168	128	8	160	160	16	0.941176470588235	0.5
12/10/2023	Tonkean	M2	Abricot	10	M	Test	cond4	2	13	1	CD	0	G	Peanut	Red bean	G	G	Peanut	0	1	288	168	128	8	160	160	0.0625	0.0588235294117647	0.5
12/10/2023	Tonkean	M2	Abricot	10	M	Test	cond4	2	14	1	TL	1	D	Red bean	Red bean	G	D	Red bean	1	0	288	168	128	8	160	160	0.0625	0.0588235294117647	0.5
12/10/2023	Tonkean	M2	Abricot	10	M	Test	cond4	2	15	1	LTR	0	D	Red bean	Red bean	D	G	Red bean	0	0	288	168	128	8	160	160	16	0.941176470588235	0.5
12/10/2023	Tonkean	M2	Abricot	10	M	Test	cond4	2	16	1	HA	0	G	Red bean	Red bean	G	G	Red bean	0	1	288	168	128	8	160	160	0.0625	0.0588235294117647	0.5
12/10/2023	Tonkean	M2	Abricot	10	M	Test	cond4	2	17	1	TR	1	G	Red bean	Red bean	D	D	Red bean	1	1	288	168	128	8	160	160	16	0.941176470588235	0.5
12/10/2023	Tonkean	M2	Abricot	10	M	Test	cond4	2	18	1	LHR	0	D	Red bean	Peanut	D	D	Peanut	1	1	288	168	128	8	160	160	16	0.941176470588235	0.5
12/10/2023	Tonkean	M2	Abricot	10	M	Test	cond4	2	19	1	LHL	0	G	Red bean	Red bean	G	G	Red bean	0	1	288	168	128	8	160	160	0.0625	0.0588235294117647	0.5
12/10/2023	Tonkean	M2	Abricot	10	M	Test	cond4	2	20	1	T	1	G	Red bean	Red bean	D	D	Red bean	1	1	288	168	128	8	160	160	16	0.941176470588235	0.5
13/10/2023	Tonkean	M2	Abricot	10	M	Test	cond5a	2	11	1	T	1	D	Red bean	Peanut	G	D	Red bean	1	0	40	1280	20	640	20	640	1	0.96969696969697	0.96969696969697
13/10/2023	Tonkean	M2	Abricot	10	M	Test	cond5a	2	12	1	TR	0	G	Peanut	Peanut	G	D	Peanut	1	0	40	1280	20	640	20	640	1	0.96969696969697	0.96969696969697
13/10/2023	Tonkean	M2	Abricot	10	M	Test	cond5a	2	13	1	LTL	0	D	Peanut	Peanut	D	D	Peanut	1	1	40	1280	20	640	20	640	1	0.0303030303030303	0.0303030303030303
13/10/2023	Tonkean	M2	Abricot	10	M	Test	cond5a	2	14	1	LTR	1	G	Red bean	Peanut	D	G	Peanut	0	0	40	1280	20	640	20	640	1	0.0303030303030303	0.0303030303030303
13/10/2023	Tonkean	M2	Abricot	10	M	Test	cond5a	2	15	1	HA	0	G	Red bean	Red bean	G	D	Red bean	1	0	40	1280	20	640	20	640	1	0.96969696969697	0.96969696969697
13/10/2023	Tonkean	M2	Abricot	10	M	Test	cond5a	2	16	1	LHR	1	D	Peanut	Red bean	G	D	Peanut	1	0	40	1280	20	640	20	640	1	0.96969696969697	0.96969696969697
13/10/2023	Tonkean	M2	Abricot	10	M	Test	cond5a	2	17	1	TL	1	G	Red bean	Red bean	D	G	Red bean	0	0	40	1280	20	640	20	640	1	0.0303030303030303	0.0303030303030303
13/10/2023	Tonkean	M2	Abricot	10	M	Test	cond5a	2	18	1	CD	0	D	Peanut	Red bean	D	D	Red bean	1	1	40	1280	20	640	20	640	1	0.0303030303030303	0.0303030303030303
13/10/2023	Tonkean	M2	Abricot	10	M	Test	cond5a	2	19	1	D	1	D	Peanut	Red bean	G	G	Red bean	0	1	40	1280	20	640	20	640	1	0.96969696969697	0.96969696969697
13/10/2023	Tonkean	M2	Abricot	10	M	Test	cond5a	2	20	1	LHL	1	G	Peanut	Peanut	D	G	Peanut	0	0	40	1280	20	640	20	640	1	0.0303030303030303	0.0303030303030303
16/10/2023	Tonkean	M2	Abricot	10	M	Test	cond3	2	11	1	LHR	1	G	Peanut	Red bean	D	D	Peanut	1	1	160	640	128	128	32	512	16	0.5	0.0588235294117647
16/10/2023	Tonkean	M2	Abricot	10	M	Test	cond3	2	12	1	LTR	0	D	Red bean	Peanut	D	G	Red bean	0	0	160	640	128	128	32	512	16	0.5	0.0588235294117647
16/10/2023	Tonkean	M2	Abricot	10	M	Test	cond3	2	13	1	CD	1	D	Red bean	Peanut	G	G	Peanut	0	1	160	640	128	128	32	512	0.0625	0.5	0.941176470588235
16/10/2023	Tonkean	M2	Abricot	10	M	Test	cond3	2	14	1	T	0	G	Peanut	Red bean	G	D	Red bean	1	0	160	640	128	128	32	512	0.0625	0.5	0.941176470588235
16/10/2023	Tonkean	M2	Abricot	10	M	Test	cond3	2	15	1	HA	0	D	Red bean	Peanut	D	D	Peanut	1	1	160	640	128	128	32	512	16	0.5	0.0588235294117647
16/10/2023	Tonkean	M2	Abricot	10	M	Test	cond3	2	16	1	TR	1	D	Red bean	Peanut	G	G	Peanut	0	1	160	640	128	128	32	512	0.0625	0.5	0.941176470588235
16/10/2023	Tonkean	M2	Abricot	10	M	Test	cond3	2	17	1	TL	1	G	Red bean	Red bean	D	D	Red bean	1	1	160	640	128	128	32	512	16	0.5	0.0588235294117647
16/10/2023	Tonkean	M2	Abricot	10	M	Test	cond3	2	18	1	D	0	G	Peanut	Red bean	G	G	Peanut	0	1	160	640	128	128	32	512	0.0625	0.5	0.941176470588235
16/10/2023	Tonkean	M2	Abricot	10	M	Test	cond3	2	19	1	LHL	1	D	Red bean	Peanut	G	G	Peanut	0	1	160	640	128	128	32	512	0.0625	0.5	0.941176470588235
16/10/2023	Tonkean	M2	Abricot	10	M	Test	cond3	2	20	1	LTL	1	G	Red bean	Red bean	D	D	Red bean	1	1	160	640	128	128	32	512	16	0.5	0.0588235294117647
22/09/2023	Tonkean	M2	Alaryc	10	M	Test	cond5a	1	1	1	CD	0	G	Peanut	Red bean	G	G	Peanut	0	1	40	1280	20	640	20	640	1	0.96969696969697	0.96969696969697
22/09/2023	Tonkean	M2	Alaryc	10	M	Test	cond5a	1	2	1	LHL	1	D	Red bean	Red bean	G	D	Red bean	1	0	40	1280	20	640	20	640	1	0.96969696969697	0.96969696969697
22/09/2023	Tonkean	M2	Alaryc	10	M	Test	cond5a	1	3	1	HA	0	D	Peanut	Red bean	D	G	Peanut	0	0	40	1280	20	640	20	640	1	0.0303030303030303	0.0303030303030303
22/09/2023	Tonkean	M2	Alaryc	10	M	Test	cond5a	1	4	1	D	1	G	Red bean	Red bean	D	G	Red bean	0	0	40	1280	20	640	20	640	1	0.0303030303030303	0.0303030303030303
22/09/2023	Tonkean	M2	Alaryc	10	M	Test	cond5a	1	5	1	T	1	D	Peanut	Red bean	G	D	Peanut	1	0	40	1280	20	640	20	640	1	0.96969696969697	0.96969696969697
22/09/2023	Tonkean	M2	Alaryc	10	M	Test	cond5a	1	6	1	LHR	0	D	Red bean	Red bean	D	G	Red bean	0	0	40	1280	20	640	20	640	1	0.0303030303030303	0.0303030303030303
22/09/2023	Tonkean	M2	Alaryc	10	M	Test	cond5a	1	7	1	TR	1	G	Red bean	Peanut	D	G	Peanut	0	0	40	1280	20	640	20	640	1	0.0303030303030303	0.0303030303030303
22/09/2023	Tonkean	M2	Alaryc	10	M	Test	cond5a	1	8	1	LTR	1	D	Peanut	Red bean	G	D	Peanut	1	0	40	1280	20	640	20	640	1	0.96969696969697	0.96969696969697
22/09/2023	Tonkean	M2	Alaryc	10	M	Test	cond5a	1	9	1	TL	0	G	Red bean	Red bean	G	G	Red bean	0	1	40	1280	20	640	20	640	1	0.96969696969697	0.96969696969697
22/09/2023	Tonkean	M2	Alaryc	10	M	Test	cond5a	1	10	1	LTL	1	G	Peanut	Red bean	D	G	Red bean	0	0	40	1280	20	640	20	640	1	0.0303030303030303	0.0303030303030303
22/09/2023	Tonkean	M2	Alaryc	10	M	Test	cond2b	1	1	1	LTR	0	D	Red bean	Peanut	D	G	Red bean	0	0	70	840	56	168	14	672	16	0.25	0.0204081632653061
22/09/2023	Tonkean	M2	Alaryc	10	M	Test	cond2b	1	2	1	HA	1	G	Peanut	Red bean	D	D	Peanut	1	1	70	840	56	168	14	672	16	0.25	0.0204081632653061
22/09/2023	Tonkean	M2	Alaryc	10	M	Test	cond2b	1	3	1	TR	1	D	Red bean	Peanut	G	D	Red bean	1	0	70	840	56	168	14	672	0.0625	0.75	0.979591836734694
22/09/2023	Tonkean	M2	Alaryc	10	M	Test	cond2b	1	4	1	LTL	0	D	Red bean	Peanut	D	G	Red bean	0	0	70	840	56	168	14	672	16	0.25	0.0204081632653061
22/09/2023	Tonkean	M2	Alaryc	10	M	Test	cond2b	1	5	1	LHL	0	G	Peanut	Red bean	G	G	Peanut	0	1	70	840	56	168	14	672	0.0625	0.75	0.979591836734694
22/09/2023	Tonkean	M2	Alaryc	10	M	Test	cond2b	1	6	1	D	1	G	Peanut	Red bean	D	G	Red bean	0	0	70	840	56	168	14	672	16	0.25	0.0204081632653061
22/09/2023	Tonkean	M2	Alaryc	10	M	Test	cond2b	1	7	1	T	1	D	Peanut	Peanut	G	D	Peanut	1	0	70	840	56	168	14	672	0.0625	0.75	0.979591836734694
22/09/2023	Tonkean	M2	Alaryc	10	M	Test	cond2b	1	8	1	CD	0	G	Peanut	Red bean	G	G	Peanut	0	1	70	840	56	168	14	672	0.0625	0.75	0.979591836734694
22/09/2023	Tonkean	M2	Alaryc	10	M	Test	cond2b	1	9	1	TL	1	G	Peanut	Red bean	D	D	Peanut	1	1	70	840	56	168	14	672	16	0.25	0.0204081632653061
22/09/2023	Tonkean	M2	Alaryc	10	M	Test	cond2b	1	10	1	LHR	0	D	Red bean	Red bean	D	G	Red bean	0	0	70	840	56	168	14	672	16	0.25	0.0204081632653061
26/09/2023	Tonkean	M2	Alaryc	10	M	Test	cond2a	1	1	1	LTR	1	D	Red bean	Peanut	G	D	Red bean	1	0	40	1280	32	256	8	1024	0.0625	0.888888888888889	0.992248062015504
26/09/2023	Tonkean	M2	Alaryc	10	M	Test	cond2a	1	2	1	LHR	1	G	Peanut	Red bean	D	G	Red bean	0	0	40	1280	32	256	8	1024	16	0.111111111111111	0.00775193798449612
26/09/2023	Tonkean	M2	Alaryc	10	M	Test	cond2a	1	3	1	TR	0	G	Peanut	Red bean	G	D	Red bean	1	0	40	1280	32	256	8	1024	0.0625	0.888888888888889	0.992248062015504
26/09/2023	Tonkean	M2	Alaryc	10	M	Test	cond2a	1	4	1	LTL	0	D	Red bean	Peanut	D	G	Red bean	0	0	40	1280	32	256	8	1024	16	0.111111111111111	0.00775193798449612
26/09/2023	Tonkean	M2	Alaryc	10	M	Test	cond2a	1	5	1	HA	1	D	Peanut	Peanut	G	D	Peanut	1	0	40	1280	32	256	8	1024	0.0625	0.888888888888889	0.992248062015504
26/09/2023	Tonkean	M2	Alaryc	10	M	Test	cond2a	1	6	1	LHL	1	G	Peanut	Red bean	D	G	Red bean	0	0	40	1280	32	256	8	1024	16	0.111111111111111	0.00775193798449612
26/09/2023	Tonkean	M2	Alaryc	10	M	Test	cond2a	1	7	1	CD	0	G	Peanut	Red bean	G	D	Red bean	1	0	40	1280	32	256	8	1024	0.0625	0.888888888888889	0.992248062015504
26/09/2023	Tonkean	M2	Alaryc	10	M	Test	cond2a	1	8	1	D	0	D	Peanut	Peanut	D	G	Peanut	0	0	40	1280	32	256	8	1024	16	0.111111111111111	0.00775193798449612
26/09/2023	Tonkean	M2	Alaryc	10	M	Test	cond2a	1	9	1	T	1	G	Peanut	Red bean	D	G	Red bean	0	0	40	1280	32	256	8	1024	16	0.111111111111111	0.00775193798449612
26/09/2023	Tonkean	M2	Alaryc	10	M	Test	cond2a	1	10	1	TL	1	D	Red bean	Peanut	G	D	Red bean	1	0	40	1280	32	256	8	1024	0.0625	0.888888888888889	0.992248062015504
26/09/2023	Tonkean	M2	Alaryc	10	M	Test	cond6	1	1	1	LTL	0	D	Red bean	Peanut	D	G	Red bean	0	0	300	300	240	60	60	240	16	0.8	0.2
26/09/2023	Tonkean	M2	Alaryc	10	M	Test	cond6	1	2	1	CD	0	G	Peanut	Red bean	G	D	Red bean	1	0	300	300	240	60	60	240	0.0625	0.2	0.8
26/09/2023	Tonkean	M2	Alaryc	10	M	Test	cond6	1	3	1	TR	1	G	Peanut	Red bean	D	D	Peanut	1	1	300	300	240	60	60	240	16	0.8	0.2
26/09/2023	Tonkean	M2	Alaryc	10	M	Test	cond6	1	4	1	D	1	D	Red bean	Peanut	G	D	Red bean	1	0	300	300	240	60	60	240	0.0625	0.2	0.8
26/09/2023	Tonkean	M2	Alaryc	10	M	Test	cond6	1	5	1	LHR	0	D	Red bean	Peanut	D	D	Peanut	1	1	300	300	240	60	60	240	16	0.8	0.2
26/09/2023	Tonkean	M2	Alaryc	10	M	Test	cond6	1	6	1	LHL	1	G	Peanut	Red bean	D	D	Peanut	1	1	300	300	240	60	60	240	16	0.8	0.2
26/09/2023	Tonkean	M2	Alaryc	10	M	Test	cond6	1	7	1	HA	0	G	Peanut	Red bean	G	G	Peanut	0	1	300	300	240	60	60	240	0.0625	0.2	0.8
26/09/2023	Tonkean	M2	Alaryc	10	M	Test	cond6	1	8	1	LTR	1	D	Red bean	Red bean	G	D	Red bean	1	0	300	300	240	60	60	240	0.0625	0.2	0.8
26/09/2023	Tonkean	M2	Alaryc	10	M	Test	cond6	1	9	1	T	0	D	Peanut	Red bean	D	D	Red bean	1	1	300	300	240	60	60	240	16	0.8	0.2
26/09/2023	Tonkean	M2	Alaryc	10	M	Test	cond6	1	10	1	TL	0	G	Peanut	Peanut	G	D	Peanut	1	0	300	300	240	60	60	240	0.0625	0.2	0.8
28/09/2023	Tonkean	M2	Alaryc	10	M	Test	cond5b	1	1	1	TL	1	G	Red bean	Red bean	D	G	Red bean	0	0	160	640	80	320	80	320	1	0.2	0.2
28/09/2023	Tonkean	M2	Alaryc	10	M	Test	cond5b	1	2	1	LTL	0	G	Red bean	Peanut	G	D	Peanut	1	0	160	640	80	320	80	320	1	0.8	0.8
28/09/2023	Tonkean	M2	Alaryc	10	M	Test	cond5b	1	3	1	T	1	D	Red bean	Red bean	G	G	Red bean	0	1	160	640	80	320	80	320	1	0.8	0.8
28/09/2023	Tonkean	M2	Alaryc	10	M	Test	cond5b	1	4	1	TR	1	G	Peanut	Red bean	D	G	Red bean	0	0	160	640	80	320	80	320	1	0.2	0.2
28/09/2023	Tonkean	M2	Alaryc	10	M	Test	cond5b	1	5	1	LHL	0	D	Peanut	Peanut	D	D	Peanut	1	1	160	640	80	320	80	320	1	0.2	0.2
28/09/2023	Tonkean	M2	Alaryc	10	M	Test	cond5b	1	6	1	D	0	G	Red bean	Peanut	G	D	Peanut	1	0	160	640	80	320	80	320	1	0.8	0.8
28/09/2023	Tonkean	M2	Alaryc	10	M	Test	cond5b	1	7	1	HA	1	D	Peanut	Red bean	G	G	Red bean	0	1	160	640	80	320	80	320	1	0.8	0.8
28/09/2023	Tonkean	M2	Alaryc	10	M	Test	cond5b	1	8	1	LHR	0	D	Peanut	Peanut	D	D	Peanut	1	1	160	640	80	320	80	320	1	0.2	0.2
28/09/2023	Tonkean	M2	Alaryc	10	M	Test	cond5b	1	9	1	CD	1	G	Red bean	Peanut	D	G	Peanut	0	0	160	640	80	320	80	320	1	0.2	0.2
28/09/2023	Tonkean	M2	Alaryc	10	M	Test	cond5b	1	10	1	LTR	1	D	Red bean	Red bean	G	D	Red bean	1	0	160	640	80	320	80	320	1	0.8	0.8
02/10/2023	Tonkean	M2	Alaryc	10	M	Test	cond4	1	1	1	HA	0	G	Peanut	Red bean	G	G	Peanut	0	1	288	168	128	8	160	160	0.0625	0.0588235294117647	0.5
02/10/2023	Tonkean	M2	Alaryc	10	M	Test	cond4	1	2	1	CD	1	D	Red bean	Red bean	G	G	Red bean	0	1	288	168	128	8	160	160	0.0625	0.0588235294117647	0.5
02/10/2023	Tonkean	M2	Alaryc	10	M	Test	cond4	1	3	1	TL	1	G	Peanut	Red bean	D	D	Peanut	1	1	288	168	128	8	160	160	16	0.941176470588235	0.5
02/10/2023	Tonkean	M2	Alaryc	10	M	Test	cond4	1	4	1	T	0	D	Red bean	Red bean	D	D	Red bean	1	1	288	168	128	8	160	160	16	0.941176470588235	0.5
02/10/2023	Tonkean	M2	Alaryc	10	M	Test	cond4	1	5	1	LTL	1	D	Red bean	Peanut	G	G	Peanut	0	1	288	168	128	8	160	160	0.0625	0.0588235294117647	0.5
02/10/2023	Tonkean	M2	Alaryc	10	M	Test	cond4	1	6	1	LTR	1	G	Red bean	Red bean	D	D	Red bean	1	1	288	168	128	8	160	160	16	0.941176470588235	0.5
02/10/2023	Tonkean	M2	Alaryc	10	M	Test	cond4	1	7	1	LHL	0	D	Red bean	Peanut	D	D	Peanut	1	1	288	168	128	8	160	160	16	0.941176470588235	0.5
02/10/2023	Tonkean	M2	Alaryc	10	M	Test	cond4	1	8	1	LHR	0	G	Red bean	Red bean	G	D	Red bean	1	0	288	168	128	8	160	160	0.0625	0.0588235294117647	0.5
02/10/2023	Tonkean	M2	Alaryc	10	M	Test	cond4	1	9	1	TR	1	D	Red bean	Red bean	G	G	Red bean	0	1	288	168	128	8	160	160	0.0625	0.0588235294117647	0.5
02/10/2023	Tonkean	M2	Alaryc	10	M	Test	cond4	1	10	1	D	1	G	Peanut	Red bean	D	G	Red bean	0	0	288	168	128	8	160	160	16	0.941176470588235	0.5
03/04/2023	Tonkean	MF	Ficelle	5	F	Test	cond2a	1	1	2	LTL	1	G	Peanut	Red bean	D	D	Peanut	1	1	40	1280	32	256	8	1024	16	0.111111111111111	0.00775193798449612	NON
03/04/2023	Tonkean	MF	Ficelle	5	F	Test	cond2a	1	2	2	D	1	D	Red bean	Peanut	G	G	Peanut	0	1	40	1280	32	256	8	1024	0.0625	0.888888888888889	0.992248062015504	NON
03/04/2023	Tonkean	MF	Ficelle	5	F	Test	cond2a	1	3	2	HA	0	G	Peanut	Red bean	G	D	Red bean	1	0	40	1280	32	256	8	1024	0.0625	0.888888888888889	0.992248062015504	NON
03/04/2023	Tonkean	MF	Ficelle	5	F	Test	cond2a	1	4	2	LTR	0	D	Red bean	Peanut	D	D	Peanut	1	1	40	1280	32	256	8	1024	16	0.111111111111111	0.00775193798449612	NON
03/04/2023	Tonkean	MF	Ficelle	5	F	Test	cond2a	1	5	2	T	1	D	Red bean	Peanut	G	D	Red bean	1	0	40	1280	32	256	8	1024	0.0625	0.888888888888889	0.992248062015504	NON
03/04/2023	Tonkean	MF	Ficelle	5	F	Test	cond2a	1	6	2	CD	0	G	Peanut	Red bean	G	D	Red bean	1	0	40	1280	32	256	8	1024	0.0625	0.888888888888889	0.992248062015504	NON
03/04/2023	Tonkean	MF	Ficelle	5	F	Test	cond2a	1	7	2	LHR	0	D	Red bean	Peanut	D	D	Peanut	1	1	40	1280	32	256	8	1024	16	0.111111111111111	0.00775193798449612	NON
03/04/2023	Tonkean	MF	Ficelle	5	F	Test	cond2a	1	8	2	TL	1	D	Red bean	Red bean	G	D	Red bean	1	0	40	1280	32	256	8	1024	0.0625	0.888888888888889	0.992248062015504	NON
03/04/2023	Tonkean	MF	Ficelle	5	F	Test	cond2a	1	9	2	TR	1	G	Red bean	Peanut	D	D	Red bean	1	1	40	1280	32	256	8	1024	16	0.111111111111111	0.00775193798449612	NON
03/04/2023	Tonkean	MF	Ficelle	5	F	Test	cond2a	1	10	2	LHL	0	D	Peanut	Peanut	D	G	Peanut	0	0	40	1280	32	256	8	1024	16	0.111111111111111	0.00775193798449612	NON
03/10/2023	Tonkean	M2	Alaryc	10	M	Test	cond1	1	1	1	D	0	G	Peanut	Red bean	G	G	Peanut	0	1	300	300	240	60	60	240	0.0625	0.2	0.8
03/10/2023	Tonkean	M2	Alaryc	10	M	Test	cond1	1	2	1	TL	0	D	Red bean	Peanut	D	D	Peanut	1	1	300	300	240	60	60	240	16	0.8	0.2
03/10/2023	Tonkean	M2	Alaryc	10	M	Test	cond1	1	3	1	CD	1	G	Peanut	Red bean	D	D	Peanut	1	1	300	300	240	60	60	240	16	0.8	0.2
03/10/2023	Tonkean	M2	Alaryc	10	M	Test	cond1	1	4	1	LTR	0	G	Peanut	Red bean	G	G	Peanut	0	1	300	300	240	60	60	240	0.0625	0.2	0.8
03/10/2023	Tonkean	M2	Alaryc	10	M	Test	cond1	1	5	1	LTL	0	D	Red bean	Red bean	D	D	Red bean	1	1	300	300	240	60	60	240	16	0.8	0.2
03/10/2023	Tonkean	M2	Alaryc	10	M	Test	cond1	1	6	1	T	1	D	Red bean	Peanut	G	G	Peanut	0	1	300	300	240	60	60	240	0.0625	0.2	0.8
03/10/2023	Tonkean	M2	Alaryc	10	M	Test	cond1	1	7	1	LHL	1	G	Peanut	Red bean	D	D	Peanut	1	1	300	300	240	60	60	240	16	0.8	0.2
03/10/2023	Tonkean	M2	Alaryc	10	M	Test	cond1	1	8	1	LHR	0	G	Red bean	Red bean	G	D	Red bean	1	0	300	300	240	60	60	240	0.0625	0.2	0.8
03/10/2023	Tonkean	M2	Alaryc	10	M	Test	cond1	1	9	1	HA	1	D	Red bean	Red bean	G	G	Red bean	0	1	300	300	240	60	60	240	0.0625	0.2	0.8
03/10/2023	Tonkean	M2	Alaryc	10	M	Test	cond1	1	10	1	TR	0	D	Red bean	Peanut	D	D	Peanut	1	1	300	300	240	60	60	240	16	0.8	0.2
04/10/2023	Tonkean	M2	Alaryc	10	M	Test	cond3	1	1	1	LTL	1	D	Red bean	Peanut	G	D	Red bean	1	0	160	640	128	128	32	512	0.0625	0.5	0.941176470588235
04/10/2023	Tonkean	M2	Alaryc	10	M	Test	cond3	1	2	1	TR	0	G	Peanut	Red bean	G	G	Peanut	0	1	160	640	128	128	32	512	0.0625	0.5	0.941176470588235
04/10/2023	Tonkean	M2	Alaryc	10	M	Test	cond3	1	3	1	D	1	G	Peanut	Red bean	D	D	Peanut	1	1	160	640	128	128	32	512	16	0.5	0.0588235294117647
04/10/2023	Tonkean	M2	Alaryc	10	M	Test	cond3	1	4	1	LHR	0	D	Red bean	Peanut	D	D	Peanut	1	1	160	640	128	128	32	512	16	0.5	0.0588235294117647
04/10/2023	Tonkean	M2	Alaryc	10	M	Test	cond3	1	5	1	LTR	1	D	Red bean	Peanut	G	G	Peanut	0	1	160	640	128	128	32	512	0.0625	0.5	0.941176470588235
04/10/2023	Tonkean	M2	Alaryc	10	M	Test	cond3	1	6	1	TL	1	G	Red bean	Red bean	D	G	Red bean	0	0	160	640	128	128	32	512	16	0.5	0.0588235294117647
04/10/2023	Tonkean	M2	Alaryc	10	M	Test	cond3	1	7	1	T	0	D	Red bean	Red bean	D	D	Red bean	1	1	160	640	128	128	32	512	16	0.5	0.0588235294117647
04/10/2023	Tonkean	M2	Alaryc	10	M	Test	cond3	1	8	1	CD	0	G	Peanut	Red bean	G	D	Red bean	1	0	160	640	128	128	32	512	0.0625	0.5	0.941176470588235
04/10/2023	Tonkean	M2	Alaryc	10	M	Test	cond3	1	9	1	LHL	1	D	Red bean	Peanut	G	G	Peanut	0	1	160	640	128	128	32	512	0.0625	0.5	0.941176470588235
04/10/2023	Tonkean	M2	Alaryc	10	M	Test	cond3	1	10	1	HA	1	G	Red bean	Red bean	D	D	Red bean	1	1	160	640	128	128	32	512	16	0.5	0.0588235294117647
05/10/2023	Tonkean	M2	Alaryc	10	M	Test	cond5a	2	11	1	LHL	0	D	Red bean	Peanut	D	G	Red bean	0	0	40	1280	20	640	20	640	1	0.0303030303030303	0.0303030303030303
05/10/2023	Tonkean	M2	Alaryc	10	M	Test	cond5a	2	12	1	D	0	G	Peanut	Peanut	G	G	Peanut	0	1	40	1280	20	640	20	640	1	0.96969696969697	0.96969696969697
05/10/2023	Tonkean	M2	Alaryc	10	M	Test	cond5a	2	13	1	LTR	1	D	Peanut	Peanut	G	D	Peanut	1	0	40	1280	20	640	20	640	1	0.96969696969697	0.96969696969697
05/10/2023	Tonkean	M2	Alaryc	10	M	Test	cond5a	2	14	1	LTL	1	G	Peanut	Red bean	D	G	Red bean	0	0	40	1280	20	640	20	640	1	0.0303030303030303	0.0303030303030303
05/10/2023	Tonkean	M2	Alaryc	10	M	Test	cond5a	2	15	1	TL	0	D	Peanut	Peanut	D	G	Peanut	0	0	40	1280	20	640	20	640	1	0.0303030303030303	0.0303030303030303
05/10/2023	Tonkean	M2	Alaryc	10	M	Test	cond5a	2	16	1	HA	1	D	Red bean	Peanut	G	D	Red bean	1	0	40	1280	20	640	20	640	1	0.96969696969697	0.96969696969697
05/10/2023	Tonkean	M2	Alaryc	10	M	Test	cond5a	2	17	1	LHR	0	G	Peanut	Red bean	G	D	Red bean	1	0	40	1280	20	640	20	640	1	0.96969696969697	0.96969696969697
05/10/2023	Tonkean	M2	Alaryc	10	M	Test	cond5a	2	18	1	CD	0	D	Peanut	Peanut	D	G	Peanut	0	0	40	1280	20	640	20	640	1	0.0303030303030303	0.0303030303030303
05/10/2023	Tonkean	M2	Alaryc	10	M	Test	cond5a	2	19	1	T	1	G	Peanut	Peanut	D	G	Peanut	0	0	40	1280	20	640	20	640	1	0.0303030303030303	0.0303030303030303
05/10/2023	Tonkean	M2	Alaryc	10	M	Test	cond5a	2	20	1	TR	0	G	Peanut	Red bean	G	D	Red bean	1	0	40	1280	20	640	20	640	1	0.96969696969697	0.96969696969697
06/10/2023	Tonkean	M2	Alaryc	10	M	Test	cond3	2	11	1	LTL	0	G	Peanut	Red bean	G	G	Peanut	0	1	160	640	128	128	32	512	0.0625	0.5	0.941176470588235
06/10/2023	Tonkean	M2	Alaryc	10	M	Test	cond3	2	12	1	TR	1	D	Red bean	Peanut	G	D	Red bean	1	0	160	640	128	128	32	512	0.0625	0.5	0.941176470588235
06/10/2023	Tonkean	M2	Alaryc	10	M	Test	cond3	2	13	1	CD	0	D	Red bean	Peanut	D	D	Peanut	1	1	160	640	128	128	32	512	16	0.5	0.0588235294117647
06/10/2023	Tonkean	M2	Alaryc	10	M	Test	cond3	2	14	1	D	0	G	Peanut	Red bean	G	G	Peanut	0	1	160	640	128	128	32	512	0.0625	0.5	0.941176470588235
06/10/2023	Tonkean	M2	Alaryc	10	M	Test	cond3	2	15	1	LTR	1	G	Peanut	Red bean	D	D	Peanut	1	1	160	640	128	128	32	512	16	0.5	0.0588235294117647
06/10/2023	Tonkean	M2	Alaryc	10	M	Test	cond3	2	16	1	HA	0	D	Red bean	Red bean	D	D	Red bean	1	1	160	640	128	128	32	512	16	0.5	0.0588235294117647
06/10/2023	Tonkean	M2	Alaryc	10	M	Test	cond3	2	17	1	LHL	0	G	Peanut	Red bean	G	D	Red bean	1	0	160	640	128	128	32	512	0.0625	0.5	0.941176470588235
06/10/2023	Tonkean	M2	Alaryc	10	M	Test	cond3	2	18	1	LHR	1	D	Red bean	Peanut	G	G	Peanut	0	1	160	640	128	128	32	512	0.0625	0.5	0.941176470588235
06/10/2023	Tonkean	M2	Alaryc	10	M	Test	cond3	2	19	1	T	1	G	Peanut	Red bean	D	G	Red bean	0	0	160	640	128	128	32	512	16	0.5	0.0588235294117647
06/10/2023	Tonkean	M2	Alaryc	10	M	Test	cond3	2	20	1	TL	0	D	Red bean	Peanut	D	D	Peanut	1	1	160	640	128	128	32	512	16	0.5	0.0588235294117647
06/10/2023	Tonkean	M2	Alaryc	10	M	Test	cond5b	2	11	1	LTR	0	G	Red bean	Red bean	G	D	Red bean	1	0	160	640	80	320	80	320	1	0.8	0.8
06/10/2023	Tonkean	M2	Alaryc	10	M	Test	cond5b	2	12	1	T	1	G	Red bean	Peanut	D	G	Peanut	0	0	160	640	80	320	80	320	1	0.2	0.2
06/10/2023	Tonkean	M2	Alaryc	10	M	Test	cond5b	2	13	1	D	0	D	Red bean	Red bean	D	G	Red bean	0	0	160	640	80	320	80	320	1	0.2	0.2
06/10/2023	Tonkean	M2	Alaryc	10	M	Test	cond5b	2	14	1	LTL	1	D	Peanut	Red bean	G	D	Peanut	1	0	160	640	80	320	80	320	1	0.8	0.8
06/10/2023	Tonkean	M2	Alaryc	10	M	Test	cond5b	2	15	1	LHR	1	G	Red bean	Red bean	D	G	Red bean	0	0	160	640	80	320	80	320	1	0.2	0.2
06/10/2023	Tonkean	M2	Alaryc	10	M	Test	cond5b	2	16	1	LHL	0	D	Peanut	Red bean	D	G	Peanut	0	0	160	640	80	320	80	320	1	0.2	0.2
06/10/2023	Tonkean	M2	Alaryc	10	M	Test	cond5b	2	17	1	TR	0	G	Red bean	Peanut	G	D	Peanut	1	0	160	640	80	320	80	320	1	0.8	0.8
06/10/2023	Tonkean	M2	Alaryc	10	M	Test	cond5b	2	18	1	CD	1	D	Red bean	Red bean	G	D	Red bean	1	0	160	640	80	320	80	320	1	0.8	0.8
06/10/2023	Tonkean	M2	Alaryc	10	M	Test	cond5b	2	19	1	HA	0	D	Red bean	Red bean	D	G	Red bean	0	0	160	640	80	320	80	320	1	0.2	0.2
06/10/2023	Tonkean	M2	Alaryc	10	M	Test	cond5b	2	20	1	TL	0	G	Red bean	Peanut	G	D	Peanut	1	0	160	640	80	320	80	320	1	0.8	0.8
09/10/2023	Tonkean	M2	Alaryc	10	M	Test	cond4	2	11	1	D	0	G	Peanut	Red Bean	G	G	Peanut	0	1	288	168	128	8	160	160	0.0625	0.0588235294117647	0.5
09/10/2023	Tonkean	M2	Alaryc	10	M	Test	cond4	2	12	1	TL	0	D	Red Bean	Red Bean	D	D	Red Bean	1	1	288	168	128	8	160	160	16	0.941176470588235	0.5
09/10/2023	Tonkean	M2	Alaryc	10	M	Test	cond4	2	13	1	HA	1	G	Peanut	Red Bean	D	D	Peanut	1	1	288	168	128	8	160	160	16	0.941176470588235	0.5
09/10/2023	Tonkean	M2	Alaryc	10	M	Test	cond4	2	14	1	LHL	0	G	Red Bean	Red Bean	G	G	Red Bean	0	1	288	168	128	8	160	160	0.0625	0.0588235294117647	0.5
09/10/2023	Tonkean	M2	Alaryc	10	M	Test	cond4	2	15	1	TR	1	D	Red Bean	Peanut	G	D	Red Bean	1	0	288	168	128	8	160	160	0.0625	0.0588235294117647	0.5
09/10/2023	Tonkean	M2	Alaryc	10	M	Test	cond4	2	16	1	T	0	D	Red Bean	Peanut	D	D	Peanut	1	1	288	168	128	8	160	160	16	0.941176470588235	0.5
09/10/2023	Tonkean	M2	Alaryc	10	M	Test	cond4	2	17	1	CD	1	G	Red Bean	Red Bean	D	D	Red Bean	1	1	288	168	128	8	160	160	16	0.941176470588235	0.5
09/10/2023	Tonkean	M2	Alaryc	10	M	Test	cond4	2	18	1	LHR	1	D	Red Bean	Red Bean	G	G	Red Bean	0	1	288	168	128	8	160	160	0.0625	0.0588235294117647	0.5
09/10/2023	Tonkean	M2	Alaryc	10	M	Test	cond4	2	19	1	LTL	0	G	Peanut	Red Bean	G	G	Peanut	0	1	288	168	128	8	160	160	0.0625	0.0588235294117647	0.5
09/10/2023	Tonkean	M2	Alaryc	10	M	Test	cond4	2	20	1	LTR	0	D	Red Bean	Red Bean	D	G	Red Bean	0	0	288	168	128	8	160	160	16	0.941176470588235	0.5
28/03/2023	Tonkean	MF	Eric	6	M	Test	cond5a	1	1	2	CD	0	G	Peanut	Peanut	G	D	Peanut	1	0	40	1280	20	640	20	640	1	0.96969696969697	0.96969696969697	NON
28/03/2023	Tonkean	MF	Eric	6	M	Test	cond5a	1	2	2	LTL	0	D	Red bean	Peanut	D	D	Peanut	1	1	40	1280	20	640	20	640	1	0.0303030303030303	0.0303030303030303	NON
28/03/2023	Tonkean	MF	Eric	6	M	Test	cond5a	1	3	2	LTR	1	D	Red bean	Peanut	G	D	Red bean	1	0	40	1280	20	640	20	640	1	0.96969696969697	0.96969696969697	NON
28/03/2023	Tonkean	MF	Eric	6	M	Test	cond5a	1	4	2	LHL	1	G	Peanut	Peanut	D	G	Peanut	0	0	40	1280	20	640	20	640	1	0.0303030303030303	0.0303030303030303	NON
28/03/2023	Tonkean	MF	Eric	6	M	Test	cond5a	1	5	2	HA	0	G	Peanut	Red bean	G	D	Red bean	1	0	40	1280	20	640	20	640	1	0.96969696969697	0.96969696969697	NON
28/03/2023	Tonkean	MF	Eric	6	M	Test	cond5a	1	6	2	TL	0	D	Peanut	Peanut	D	G	Peanut	0	0	40	1280	20	640	20	640	1	0.0303030303030303	0.0303030303030303	NON
28/03/2023	Tonkean	MF	Eric	6	M	Test	cond5a	1	7	2	T	1	D	Peanut	Peanut	G	D	Peanut	1	0	40	1280	20	640	20	640	1	0.96969696969697	0.96969696969697	NON
28/03/2023	Tonkean	MF	Eric	6	M	Test	cond5a	1	8	2	LHR	0	G	Peanut	Red bean	G	D	Red bean	1	0	40	1280	20	640	20	640	1	0.96969696969697	0.96969696969697	NON
28/03/2023	Tonkean	MF	Eric	6	M	Test	cond5a	1	9	2	D	0	D	Peanut	Peanut	D	G	Peanut	0	0	40	1280	20	640	20	640	1	0.0303030303030303	0.0303030303030303	NON
28/03/2023	Tonkean	MF	Eric	6	M	Test	cond5a	1	10	2	TR	1	G	Peanut	Red bean	D	G	Red bean	0	0	40	1280	20	640	20	640	1	0.0303030303030303	0.0303030303030303	NON
09/10/2023	Tonkean	M2	Alaryc	10	M	Test	cond2a	2	11	1	LTL	0	D	Red bean	Peanut	D	G	Red bean	0	0	40	1280	32	256	8	1024	16	0.111111111111111	0.00775193798449612
09/10/2023	Tonkean	M2	Alaryc	10	M	Test	cond2a	2	12	1	TR	0	G	Peanut	Red bean	G	G	Peanut	0	1	40	1280	32	256	8	1024	0.0625	0.888888888888889	0.992248062015504
09/10/2023	Tonkean	M2	Alaryc	10	M	Test	cond2a	2	13	1	T	1	D	Red bean	Peanut	G	D	Red bean	1	0	40	1280	32	256	8	1024	0.0625	0.888888888888889	0.992248062015504
09/10/2023	Tonkean	M2	Alaryc	10	M	Test	cond2a	2	14	1	CD	0	D	Red bean	Peanut	D	G	Red bean	0	0	40	1280	32	256	8	1024	16	0.111111111111111	0.00775193798449612
09/10/2023	Tonkean	M2	Alaryc	10	M	Test	cond2a	2	15	1	TL	0	G	Peanut	Red bean	G	G	Peanut	0	1	40	1280	32	256	8	1024	0.0625	0.888888888888889	0.992248062015504
09/10/2023	Tonkean	M2	Alaryc	10	M	Test	cond2a	2	16	1	HA	1	D	Red bean	Peanut	G	D	Red bean	1	0	40	1280	32	256	8	1024	0.0625	0.888888888888889	0.992248062015504
09/10/2023	Tonkean	M2	Alaryc	10	M	Test	cond2a	2	17	1	LHR	1	G	Peanut	Peanut	D	D	Peanut	1	1	40	1280	32	256	8	1024	16	0.111111111111111	0.00775193798449612
09/10/2023	Tonkean	M2	Alaryc	10	M	Test	cond2a	2	18	1	D	0	D	Peanut	Peanut	D	G	Peanut	0	0	40	1280	32	256	8	1024	16	0.111111111111111	0.00775193798449612
09/10/2023	Tonkean	M2	Alaryc	10	M	Test	cond2a	2	19	1	LHL	0	G	Peanut	Red bean	G	G	Peanut	0	1	40	1280	32	256	8	1024	0.0625	0.888888888888889	0.992248062015504
09/10/2023	Tonkean	M2	Alaryc	10	M	Test	cond2a	2	20	1	LTR	1	G	Red bean	Red bean	D	D	Red bean	1	1	40	1280	32	256	8	1024	16	0.111111111111111	0.00775193798449612
10/10/2023	Tonkean	M2	Alaryc	10	M	Test	cond2b	2	11	1	LTR	1	D	Red bean	Peanut	G	D	Red bean	1	0	70	840	56	168	14	672	0.0625	0.75	0.979591836734694
10/10/2023	Tonkean	M2	Alaryc	10	M	Test	cond2b	2	12	1	T	0	G	Peanut	Red bean	G	D	Red bean	1	0	70	840	56	168	14	672	0.0625	0.75	0.979591836734694
10/10/2023	Tonkean	M2	Alaryc	10	M	Test	cond2b	2	13	1	D	0	D	Red bean	Peanut	D	G	Red bean	0	0	70	840	56	168	14	672	16	0.25	0.0204081632653061
10/10/2023	Tonkean	M2	Alaryc	10	M	Test	cond2b	2	14	1	CD	1	G	Peanut	Red bean	D	D	Peanut	1	1	70	840	56	168	14	672	16	0.25	0.0204081632653061
10/10/2023	Tonkean	M2	Alaryc	10	M	Test	cond2b	2	15	1	HA	0	G	Peanut	Red bean	G	G	Peanut	0	1	70	840	56	168	14	672	0.0625	0.75	0.979591836734694
10/10/2023	Tonkean	M2	Alaryc	10	M	Test	cond2b	2	16	1	LHR	1	D	Red bean	Peanut	G	D	Red bean	1	0	70	840	56	168	14	672	0.0625	0.75	0.979591836734694
10/10/2023	Tonkean	M2	Alaryc	10	M	Test	cond2b	2	17	1	TL	1	G	Peanut	Peanut	D	D	Peanut	1	1	70	840	56	168	14	672	16	0.25	0.0204081632653061
10/10/2023	Tonkean	M2	Alaryc	10	M	Test	cond2b	2	18	1	TR	0	G	Peanut	Peanut	G	G	Peanut	0	1	70	840	56	168	14	672	0.0625	0.75	0.979591836734694
10/10/2023	Tonkean	M2	Alaryc	10	M	Test	cond2b	2	19	1	LTL	0	D	Peanut	Red bean	D	G	Peanut	0	0	70	840	56	168	14	672	16	0.25	0.0204081632653061
10/10/2023	Tonkean	M2	Alaryc	10	M	Test	cond2b	2	20	1	LHL	1	D	Red bean	Red bean	G	D	Red bean	1	0	70	840	56	168	14	672	0.0625	0.75	0.979591836734694
21/09/2023	Tonkean	M2	Barnabe	9	M	Test	cond5b	1	1	1	T	0	D	Red bean	Peanut	D	D	Peanut	1	1	160	640	80	320	80	320	1	0.2	0.2
21/09/2023	Tonkean	M2	Barnabe	9	M	Test	cond5b	1	2	1	LTL	0	G	Peanut	Red bean	G	G	Peanut	0	1	160	640	80	320	80	320	1	0.8	0.8
21/09/2023	Tonkean	M2	Barnabe	9	M	Test	cond5b	1	3	1	LTR	1	D	Red bean	Red bean	G	G	Red bean	0	1	160	640	80	320	80	320	1	0.8	0.8
21/09/2023	Tonkean	M2	Barnabe	9	M	Test	cond5b	1	4	1	D	0	D	Red bean	Peanut	D	G	Red bean	0	0	160	640	80	320	80	320	1	0.2	0.2
21/09/2023	Tonkean	M2	Barnabe	9	M	Test	cond5b	1	5	1	LHL	1	G	Peanut	Red bean	D	D	Peanut	1	1	160	640	80	320	80	320	1	0.2	0.2
21/09/2023	Tonkean	M2	Barnabe	9	M	Test	cond5b	1	6	1	TR	0	G	Peanut	Red bean	G	G	Peanut	0	1	160	640	80	320	80	320	1	0.8	0.8
21/09/2023	Tonkean	M2	Barnabe	9	M	Test	cond5b	1	7	1	LHR	1	D	Red bean	Red bean	G	D	Red bean	1	0	160	640	80	320	80	320	1	0.8	0.8
21/09/2023	Tonkean	M2	Barnabe	9	M	Test	cond5b	1	8	1	CD	1	G	Red bean	Peanut	D	D	Red bean	1	1	160	640	80	320	80	320	1	0.2	0.2
21/09/2023	Tonkean	M2	Barnabe	9	M	Test	cond5b	1	9	1	TL	0	G	Red bean	Peanut	G	G	Red bean	0	1	160	640	80	320	80	320	1	0.8	0.8
21/09/2023	Tonkean	M2	Barnabe	9	M	Test	cond5b	1	10	1	HA	0	D	Peanut	Peanut	D	G	Peanut	0	0	160	640	80	320	80	320	1	0.2	0.2
22/09/2023	Tonkean	M2	Barnabe	9	M	Test	cond4	1	1	1	TR	1	G	Peanut	Red bean	D	D	Peanut	1	1	288	168	128	8	160	160	16	0.941176470588235	0.5
22/09/2023	Tonkean	M2	Barnabe	9	M	Test	cond4	1	2	1	LHL	0	D	Red bean	Red bean	D	G	Red bean	0	0	288	168	128	8	160	160	16	0.941176470588235	0.5
22/09/2023	Tonkean	M2	Barnabe	9	M	Test	cond4	1	3	1	LTR	0	G	Red bean	Red bean	G	G	Red bean	0	1	288	168	128	8	160	160	0.0625	0.0588235294117647	0.5
22/09/2023	Tonkean	M2	Barnabe	9	M	Test	cond4	1	4	1	TL	1	D	Red bean	Red bean	G	G	Red bean	0	1	288	168	128	8	160	160	0.0625	0.0588235294117647	0.5
22/09/2023	Tonkean	M2	Barnabe	9	M	Test	cond4	1	5	1	T	0	D	Red bean	Peanut	D	G	Red bean	0	0	288	168	128	8	160	160	16	0.941176470588235	0.5
22/09/2023	Tonkean	M2	Barnabe	9	M	Test	cond4	1	6	1	HA	1	G	Peanut	Red bean	D	D	Peanut	1	1	288	168	128	8	160	160	16	0.941176470588235	0.5
22/09/2023	Tonkean	M2	Barnabe	9	M	Test	cond4	1	7	1	CD	0	G	Red bean	Red bean	G	G	Red bean	0	1	288	168	128	8	160	160	0.0625	0.0588235294117647	0.5
22/09/2023	Tonkean	M2	Barnabe	9	M	Test	cond4	1	8	1	LTL	1	D	Red bean	Red bean	G	D	Red bean	1	0	288	168	128	8	160	160	0.0625	0.0588235294117647	0.5
22/09/2023	Tonkean	M2	Barnabe	9	M	Test	cond4	1	9	1	LHR	0	D	Red bean	Red bean	D	D	Red bean	1	1	288	168	128	8	160	160	16	0.941176470588235	0.5
22/09/2023	Tonkean	M2	Barnabe	9	M	Test	cond4	1	10	1	D	0	G	Peanut	Red bean	G	G	Peanut	0	1	288	168	128	8	160	160	0.0625	0.0588235294117647	0.5
22/09/2023	Tonkean	M2	Barnabe	9	M	Test	cond2b	1	1	1	T	0	G	Peanut	Red bean	G	D	Red bean	1	0	70	840	56	168	14	672	0.0625	0.75	0.979591836734694
22/09/2023	Tonkean	M2	Barnabe	9	M	Test	cond2b	1	2	1	HA	0	D	Red bean	Peanut	D	G	Red bean	0	0	70	840	56	168	14	672	16	0.25	0.0204081632653061
22/09/2023	Tonkean	M2	Barnabe	9	M	Test	cond2b	1	3	1	CD	1	D	Red bean	Peanut	G	D	Red bean	1	0	70	840	56	168	14	672	0.0625	0.75	0.979591836734694
22/09/2023	Tonkean	M2	Barnabe	9	M	Test	cond2b	1	4	1	TL	1	G	Peanut	Red bean	D	D	Peanut	1	1	70	840	56	168	14	672	16	0.25	0.0204081632653061
22/09/2023	Tonkean	M2	Barnabe	9	M	Test	cond2b	1	5	1	LHR	0	D	Red bean	Peanut	D	G	Red bean	0	0	70	840	56	168	14	672	16	0.25	0.0204081632653061
22/09/2023	Tonkean	M2	Barnabe	9	M	Test	cond2b	1	6	1	LHL	0	G	Peanut	Peanut	G	G	Peanut	0	1	70	840	56	168	14	672	0.0625	0.75	0.979591836734694
22/09/2023	Tonkean	M2	Barnabe	9	M	Test	cond2b	1	7	1	LTR	1	D	Peanut	Peanut	G	D	Peanut	1	0	70	840	56	168	14	672	0.0625	0.75	0.979591836734694
22/09/2023	Tonkean	M2	Barnabe	9	M	Test	cond2b	1	8	1	LTL	0	D	Red bean	Peanut	D	G	Red bean	0	0	70	840	56	168	14	672	16	0.25	0.0204081632653061
22/09/2023	Tonkean	M2	Barnabe	9	M	Test	cond2b	1	9	1	D	1	G	Peanut	Red bean	D	D	Peanut	1	1	70	840	56	168	14	672	16	0.25	0.0204081632653061
22/09/2023	Tonkean	M2	Barnabe	9	M	Test	cond2b	1	10	1	TR	0	G	Peanut	Red bean	G	G	Peanut	0	1	70	840	56	168	14	672	0.0625	0.75	0.979591836734694
06/04/2023	Tonkean	MF	Nereis	24	F	Test	cond2a	1	1	2	LTR	1	G	Peanut	Red bean	D	D	Peanut	1	1	40	1280	32	256	8	1024	16	0.111111111111111	0.00775193798449612
06/04/2023	Tonkean	MF	Nereis	24	F	Test	cond2a	1	2	2	HA	1	D	Red bean	Peanut	G	D	Red bean	1	0	40	1280	32	256	8	1024	0.0625	0.888888888888889	0.992248062015504
06/04/2023	Tonkean	MF	Nereis	24	F	Test	cond2a	1	3	2	LHR	0	G	Peanut	Red bean	G	D	Red bean	1	0	40	1280	32	256	8	1024	0.0625	0.888888888888889	0.992248062015504
06/04/2023	Tonkean	MF	Nereis	24	F	Test	cond2a	1	4	2	LTL	0	D	Red bean	Peanut	D	G	Red bean	0	0	40	1280	32	256	8	1024	16	0.111111111111111	0.00775193798449612
06/04/2023	Tonkean	MF	Nereis	24	F	Test	cond2a	1	5	2	TR	1	G	Peanut	Red bean	D	D	Peanut	1	1	40	1280	32	256	8	1024	16	0.111111111111111	0.00775193798449612
06/04/2023	Tonkean	MF	Nereis	24	F	Test	cond2a	1	6	2	TL	1	D	Red bean	Peanut	G	D	Red bean	1	0	40	1280	32	256	8	1024	0.0625	0.888888888888889	0.992248062015504
06/04/2023	Tonkean	MF	Nereis	24	F	Test	cond2a	1	7	2	CD	0	D	Peanut	Peanut	D	G	Peanut	0	0	40	1280	32	256	8	1024	16	0.111111111111111	0.00775193798449612
06/04/2023	Tonkean	MF	Nereis	24	F	Test	cond2a	1	8	2	T	1	G	Peanut	Red bean	D	D	Peanut	1	1	40	1280	32	256	8	1024	16	0.111111111111111	0.00775193798449612
06/04/2023	Tonkean	MF	Nereis	24	F	Test	cond2a	1	9	2	D	1	D	Red bean	Peanut	G	D	Red bean	1	0	40	1280	32	256	8	1024	0.0625	0.888888888888889	0.992248062015504
06/04/2023	Tonkean	MF	Nereis	24	F	Test	cond2a	1	10	2	LHL	0	G	Peanut	Peanut	G	D	Peanut	1	0	40	1280	32	256	8	1024	0.0625	0.888888888888889	0.992248062015504
25/09/2023	Tonkean	M2	Barnabe	9	M	Test	cond1	1	1	1	TL	1	G	Peanut	Red bean	D	D	Peanut	1	1	300	300	240	60	60	240	16	0.8	0.2
25/09/2023	Tonkean	M2	Barnabe	9	M	Test	cond1	1	2	1	D	1	D	Red bean	Peanut	G	G	Peanut	0	1	300	300	240	60	60	240	0.0625	0.2	0.8
25/09/2023	Tonkean	M2	Barnabe	9	M	Test	cond1	1	3	1	LHL	0	D	Red bean	Peanut	D	D	Peanut	1	1	300	300	240	60	60	240	16	0.8	0.2
25/09/2023	Tonkean	M2	Barnabe	9	M	Test	cond1	1	4	1	TR	0	G	Peanut	Red bean	G	G	Peanut	0	1	300	300	240	60	60	240	0.0625	0.2	0.8
25/09/2023	Tonkean	M2	Barnabe	9	M	Test	cond1	1	5	1	LHR	1	D	Red bean	Red bean	G	G	Red bean	0	1	300	300	240	60	60	240	0.0625	0.2	0.8
25/09/2023	Tonkean	M2	Barnabe	9	M	Test	cond1	1	6	1	CD	1	G	Peanut	Red bean	D	D	Peanut	1	1	300	300	240	60	60	240	16	0.8	0.2
25/09/2023	Tonkean	M2	Barnabe	9	M	Test	cond1	1	7	1	LTL	0	D	Red bean	Red bean	D	D	Red bean	1	1	300	300	240	60	60	240	16	0.8	0.2
25/09/2023	Tonkean	M2	Barnabe	9	M	Test	cond1	1	8	1	HA	0	G	Peanut	Red bean	G	G	Peanut	0	1	300	300	240	60	60	240	0.0625	0.2	0.8
25/09/2023	Tonkean	M2	Barnabe	9	M	Test	cond1	1	9	1	T	1	D	Red bean	Peanut	G	G	Peanut	0	1	300	300	240	60	60	240	0.0625	0.2	0.8
25/09/2023	Tonkean	M2	Barnabe	9	M	Test	cond1	1	10	1	LTR	1	G	Peanut	Red bean	D	D	Peanut	1	1	300	300	240	60	60	240	16	0.8	0.2
26/09/2023	Tonkean	M2	Barnabe	9	M	Test	cond3	1	1	1	TR	1	G	Peanut	Red bean	D	G	Red bean	0	0	160	640	128	128	32	512	16	0.5	0.0588235294117647
26/09/2023	Tonkean	M2	Barnabe	9	M	Test	cond3	1	2	1	HA	1	D	Red bean	Peanut	G	G	Peanut	0	1	160	640	128	128	32	512	0.0625	0.5	0.941176470588235
26/09/2023	Tonkean	M2	Barnabe	9	M	Test	cond3	1	3	1	LTR	0	G	Peanut	Red bean	G	D	Red bean	1	0	160	640	128	128	32	512	0.0625	0.5	0.941176470588235
26/09/2023	Tonkean	M2	Barnabe	9	M	Test	cond3	1	4	1	CD	0	D	Red bean	Peanut	D	D	Peanut	1	1	160	640	128	128	32	512	16	0.5	0.0588235294117647
26/09/2023	Tonkean	M2	Barnabe	9	M	Test	cond3	1	5	1	D	1	G	Peanut	Red bean	D	D	Peanut	1	1	160	640	128	128	32	512	16	0.5	0.0588235294117647
26/09/2023	Tonkean	M2	Barnabe	9	M	Test	cond3	1	6	1	LHL	1	D	Red bean	Peanut	G	G	Peanut	0	1	160	640	128	128	32	512	0.0625	0.5	0.941176470588235
26/09/2023	Tonkean	M2	Barnabe	9	M	Test	cond3	1	7	1	TL	0	D	Red bean	Red bean	D	D	Red bean	1	1	160	640	128	128	32	512	16	0.5	0.0588235294117647
26/09/2023	Tonkean	M2	Barnabe	9	M	Test	cond3	1	8	1	LHR	1	G	Peanut	Red bean	D	D	Peanut	1	1	160	640	128	128	32	512	16	0.5	0.0588235294117647
26/09/2023	Tonkean	M2	Barnabe	9	M	Test	cond3	1	9	1	T	1	D	Red bean	Peanut	G	G	Peanut	0	1	160	640	128	128	32	512	0.0625	0.5	0.941176470588235
26/09/2023	Tonkean	M2	Barnabe	9	M	Test	cond3	1	10	1	LTL	0	G	Red bean	Red bean	G	G	Red bean	0	1	160	640	128	128	32	512	0.0625	0.5	0.941176470588235
28/09/2023	Tonkean	M2	Barnabe	9	M	Test	cond5b	2	11	1	LHR	1	D	Peanut	Red bean	G	D	Peanut	1	0	160	640	80	320	80	320	1	0.8	0.8
28/09/2023	Tonkean	M2	Barnabe	9	M	Test	cond5b	2	12	1	TR	1	G	Red bean	Red bean	D	G	Red bean	0	0	160	640	80	320	80	320	1	0.2	0.2
28/09/2023	Tonkean	M2	Barnabe	9	M	Test	cond5b	2	13	1	LHL	0	D	Red bean	Red bean	D	D	Red bean	1	1	160	640	80	320	80	320	1	0.2	0.2
28/09/2023	Tonkean	M2	Barnabe	9	M	Test	cond5b	2	14	1	HA	0	G	Peanut	Red bean	G	G	Peanut	0	1	160	640	80	320	80	320	1	0.8	0.8
28/09/2023	Tonkean	M2	Barnabe	9	M	Test	cond5b	2	15	1	LTR	1	D	Red bean	Red bean	G	D	Red bean	1	0	160	640	80	320	80	320	1	0.8	0.8
28/09/2023	Tonkean	M2	Barnabe	9	M	Test	cond5b	2	16	1	D	1	G	Red bean	Peanut	D	G	Peanut	0	0	160	640	80	320	80	320	1	0.2	0.2
28/09/2023	Tonkean	M2	Barnabe	9	M	Test	cond5b	2	17	1	CD	0	D	Peanut	Red bean	D	G	Peanut	0	0	160	640	80	320	80	320	1	0.2	0.2
28/09/2023	Tonkean	M2	Barnabe	9	M	Test	cond5b	2	18	1	TL	1	D	Red bean	Red bean	G	G	Red bean	0	1	160	640	80	320	80	320	1	0.8	0.8
28/09/2023	Tonkean	M2	Barnabe	9	M	Test	cond5b	2	19	1	T	0	G	Peanut	Red bean	G	G	Peanut	0	1	160	640	80	320	80	320	1	0.8	0.8
28/09/2023	Tonkean	M2	Barnabe	9	M	Test	cond5b	2	20	1	LTL	1	G	Red bean	Red bean	D	D	Red bean	1	1	160	640	80	320	80	320	1	0.2	0.2
28/09/2023	Tonkean	M2	Barnabe	9	M	Test	cond6	1	1	1	LTL	1	D	Red bean	Peanut	G	G	Peanut	0	1	300	300	240	60	60	240	0.0625	0.2	0.8
28/09/2023	Tonkean	M2	Barnabe	9	M	Test	cond6	1	2	1	LHR	1	G	Peanut	Red bean	D	D	Peanut	1	1	300	300	240	60	60	240	16	0.8	0.2
28/09/2023	Tonkean	M2	Barnabe	9	M	Test	cond6	1	3	1	T	0	D	Red bean	Peanut	D	D	Peanut	1	1	300	300	240	60	60	240	16	0.8	0.2
28/09/2023	Tonkean	M2	Barnabe	9	M	Test	cond6	1	4	1	D	1	D	Red bean	Peanut	G	D	Red bean	1	0	300	300	240	60	60	240	0.0625	0.2	0.8
28/09/2023	Tonkean	M2	Barnabe	9	M	Test	cond6	1	5	1	CD	0	G	Peanut	Red bean	G	G	Peanut	0	1	300	300	240	60	60	240	0.0625	0.2	0.8
28/09/2023	Tonkean	M2	Barnabe	9	M	Test	cond6	1	6	1	HA	1	G	Red bean	Red bean	D	G	Red bean	0	0	300	300	240	60	60	240	16	0.8	0.2
28/09/2023	Tonkean	M2	Barnabe	9	M	Test	cond6	1	7	1	LHL	1	D	Red bean	Red bean	G	D	Red bean	1	0	300	300	240	60	60	240	0.0625	0.2	0.8
28/09/2023	Tonkean	M2	Barnabe	9	M	Test	cond6	1	8	1	TL	0	G	Red bean	Red bean	G	D	Red bean	1	0	300	300	240	60	60	240	0.0625	0.2	0.8
28/09/2023	Tonkean	M2	Barnabe	9	M	Test	cond6	1	9	1	LTR	0	D	Peanut	Red bean	D	D	Red bean	1	1	300	300	240	60	60	240	16	0.8	0.2
28/09/2023	Tonkean	M2	Barnabe	9	M	Test	cond6	1	10	1	TR	1	G	Peanut	Peanut	D	G	Peanut	0	0	300	300	240	60	60	240	16	0.8	0.2
29/09/2023	Tonkean	M2	Barnabe	9	M	Test	cond2b	2	11	1	HA	0	D	Red bean	Peanut	D	D	Peanut	1	1	70	840	56	168	14	672	16	0.25	0.0204081632653061
29/09/2023	Tonkean	M2	Barnabe	9	M	Test	cond2b	2	12	1	LTL	1	D	Red bean	Peanut	G	G	Peanut	0	1	70	840	56	168	14	672	0.0625	0.75	0.979591836734694
29/09/2023	Tonkean	M2	Barnabe	9	M	Test	cond2b	2	13	1	TR	1	G	Peanut	Red bean	D	D	Peanut	1	1	70	840	56	168	14	672	16	0.25	0.0204081632653061
29/09/2023	Tonkean	M2	Barnabe	9	M	Test	cond2b	2	14	1	D	0	G	Peanut	Red bean	G	D	Red bean	1	0	70	840	56	168	14	672	0.0625	0.75	0.979591836734694
29/09/2023	Tonkean	M2	Barnabe	9	M	Test	cond2b	2	15	1	LTR	0	D	Red bean	Peanut	D	G	Red bean	0	0	70	840	56	168	14	672	16	0.25	0.0204081632653061
29/09/2023	Tonkean	M2	Barnabe	9	M	Test	cond2b	2	16	1	LHL	1	D	Red bean	Peanut	G	D	Red bean	1	0	70	840	56	168	14	672	0.0625	0.75	0.979591836734694
29/09/2023	Tonkean	M2	Barnabe	9	M	Test	cond2b	2	17	1	T	1	G	Peanut	Red bean	D	G	Red bean	0	0	70	840	56	168	14	672	16	0.25	0.0204081632653061
29/09/2023	Tonkean	M2	Barnabe	9	M	Test	cond2b	2	18	1	LHR	0	G	Peanut	Peanut	G	D	Peanut	1	0	70	840	56	168	14	672	0.0625	0.75	0.979591836734694
29/09/2023	Tonkean	M2	Barnabe	9	M	Test	cond2b	2	19	1	TL	1	D	Red bean	Peanut	G	G	Peanut	0	1	70	840	56	168	14	672	0.0625	0.75	0.979591836734694
29/09/2023	Tonkean	M2	Barnabe	9	M	Test	cond2b	2	20	1	CD	1	G	Red bean	Red bean	D	D	Red bean	1	1	70	840	56	168	14	672	16	0.25	0.0204081632653061
28/03/2023	Tonkean	M1	Walt	16	M	Test	cond4	1	1	1	CD	0	G	Peanut	Red bean	G	G	Peanut	0	1	288	168	128	8	160	160	0.0625	0.0588235294117647	0.5	NON
28/03/2023	Tonkean	M1	Walt	16	M	Test	cond4	1	2	1	TL	1	G	Red bean	Red bean	D	D	Red bean	1	1	288	168	128	8	160	160	16	0.941176470588235	0.5	NON
28/03/2023	Tonkean	M1	Walt	16	M	Test	cond4	1	3	1	LHL	0	D	Red bean	Red bean	D	D	Red bean	1	1	288	168	128	8	160	160	16	0.941176470588235	0.5	NON
11/04/2023	Tonkean	MF	Nereis	24	F	Test	cond5b	1	1	2	D	0	G	Peanut	Red bean	G	D	Red bean	1	0	160	640	80	320	80	320	1	0.8	0.8
11/04/2023	Tonkean	MF	Nereis	24	F	Test	cond5b	1	2	2	LTL	0	D	Peanut	Peanut	D	D	Peanut	1	1	160	640	80	320	80	320	1	0.2	0.2
11/04/2023	Tonkean	MF	Nereis	24	F	Test	cond5b	1	3	2	CD	1	G	Peanut	Peanut	D	D	Peanut	1	1	160	640	80	320	80	320	1	0.2	0.2
11/04/2023	Tonkean	MF	Nereis	24	F	Test	cond5b	1	4	2	LHL	0	G	Red bean	Peanut	G	D	Peanut	1	0	160	640	80	320	80	320	1	0.8	0.8
11/04/2023	Tonkean	MF	Nereis	24	F	Test	cond5b	1	5	2	T	0	D	Red bean	Red bean	D	D	Red bean	1	1	160	640	80	320	80	320	1	0.2	0.2
11/04/2023	Tonkean	MF	Nereis	24	F	Test	cond5b	1	6	2	TR	1	D	Red bean	Peanut	G	D	Red bean	1	0	160	640	80	320	80	320	1	0.8	0.8
11/04/2023	Tonkean	MF	Nereis	24	F	Test	cond5b	1	7	2	HA	0	G	Peanut	Red bean	G	D	Red bean	1	0	160	640	80	320	80	320	1	0.8	0.8
29/09/2023	Tonkean	M2	Barnabe	9	M	Test	cond3	2	11	1	LTL	0	D	Red bean	Peanut	D	D	Peanut	1	1	160	640	128	128	32	512	16	0.5	0.0588235294117647
29/09/2023	Tonkean	M2	Barnabe	9	M	Test	cond3	2	12	1	LHL	1	G	Peanut	Red bean	D	D	Peanut	1	1	160	640	128	128	32	512	16	0.5	0.0588235294117647
29/09/2023	Tonkean	M2	Barnabe	9	M	Test	cond3	2	13	1	CD	0	G	Peanut	Red bean	G	D	Red bean	1	0	160	640	128	128	32	512	0.0625	0.5	0.941176470588235
29/09/2023	Tonkean	M2	Barnabe	9	M	Test	cond3	2	14	1	TR	1	D	Red bean	Peanut	G	D	Red bean	1	0	160	640	128	128	32	512	0.0625	0.5	0.941176470588235
29/09/2023	Tonkean	M2	Barnabe	9	M	Test	cond3	2	15	1	LHR	0	D	Red bean	Peanut	D	D	Peanut	1	1	160	640	128	128	32	512	16	0.5	0.0588235294117647
02/10/2023	Tonkean	M2	Barnabe	9	M	Test	cond3	2	16	1	LTR	1	G	Peanut	Red bean	D	G	Red bean	0	0	160	640	128	128	32	512	16	0.5	0.0588235294117647
02/10/2023	Tonkean	M2	Barnabe	9	M	Test	cond3	2	17	1	TL	0	G	Peanut	Red bean	G	G	Peanut	0	1	160	640	128	128	32	512	0.0625	0.5	0.941176470588235
02/10/2023	Tonkean	M2	Barnabe	9	M	Test	cond3	2	18	1	T	1	D	Red bean	Red bean	G	G	Red bean	0	1	160	640	128	128	32	512	0.0625	0.5	0.941176470588235
02/10/2023	Tonkean	M2	Barnabe	9	M	Test	cond3	2	19	1	HA	0	D	Red bean	Peanut	D	G	Red bean	0	0	160	640	128	128	32	512	16	0.5	0.0588235294117647
02/10/2023	Tonkean	M2	Barnabe	9	M	Test	cond3	2	20	1	D	0	G	Peanut	Peanut	G	D	Peanut	1	0	160	640	128	128	32	512	0.0625	0.5	0.941176470588235
02/10/2023	Tonkean	M2	Barnabe	9	M	Test	cond1	2	11	1	HA	0	G	Peanut	Red Bean	G	D	Red Bean	1	0	300	300	240	60	60	240	0.0625	0.2	0.8
02/10/2023	Tonkean	M2	Barnabe	9	M	Test	cond1	2	12	1	LHL	1	G	Peanut	Red Bean	D	D	Peanut	1	1	300	300	240	60	60	240	16	0.8	0.2
02/10/2023	Tonkean	M2	Barnabe	9	M	Test	cond1	2	13	1	LTL	0	D	Red Bean	Peanut	D	D	Peanut	1	1	300	300	240	60	60	240	16	0.8	0.2
02/10/2023	Tonkean	M2	Barnabe	9	M	Test	cond1	2	14	1	CD	0	G	Peanut	Red Bean	G	G	Peanut	0	1	300	300	240	60	60	240	0.0625	0.2	0.8
02/10/2023	Tonkean	M2	Barnabe	9	M	Test	cond1	2	15	1	LHR	1	D	Red Bean	Peanut	G	G	Peanut	0	1	300	300	240	60	60	240	0.0625	0.2	0.8
02/10/2023	Tonkean	M2	Barnabe	9	M	Test	cond1	2	16	1	D	0	D	Red Bean	Red Bean	D	D	Red Bean	1	1	300	300	240	60	60	240	16	0.8	0.2
02/10/2023	Tonkean	M2	Barnabe	9	M	Test	cond1	2	17	1	TL	1	G	Peanut	Red Bean	D	D	Peanut	1	1	300	300	240	60	60	240	16	0.8	0.2
02/10/2023	Tonkean	M2	Barnabe	9	M	Test	cond1	2	18	1	LTR	1	D	Red Bean	Peanut	G	G	Peanut	0	1	300	300	240	60	60	240	0.0625	0.2	0.8
02/10/2023	Tonkean	M2	Barnabe	9	M	Test	cond1	2	19	1	TR	0	G	Red Bean	Red Bean	G	D	Red Bean	1	0	300	300	240	60	60	240	0.0625	0.2	0.8
02/10/2023	Tonkean	M2	Barnabe	9	M	Test	cond1	2	20	1	T	0	D	Red Bean	Red Bean	D	D	Red Bean	1	1	300	300	240	60	60	240	16	0.8	0.2
03/10/2023	Tonkean	M2	Barnabe	9	M	Test	cond5a	1	1	1	T	1	G	Red bean	Peanut	D	G	Peanut	0	0	40	1280	20	640	20	640	1	0.0303030303030303	0.0303030303030303
03/10/2023	Tonkean	M2	Barnabe	9	M	Test	cond5a	1	2	1	CD	1	D	Red bean	Red bean	G	G	Red bean	0	1	40	1280	20	640	20	640	1	0.96969696969697	0.96969696969697
03/10/2023	Tonkean	M2	Barnabe	9	M	Test	cond5a	1	3	1	LHL	0	G	Red bean	Red bean	G	D	Red bean	1	0	40	1280	20	640	20	640	1	0.96969696969697	0.96969696969697
03/10/2023	Tonkean	M2	Barnabe	9	M	Test	cond5a	1	4	1	LHR	1	G	Red bean	Red bean	D	G	Red bean	0	0	40	1280	20	640	20	640	1	0.0303030303030303	0.0303030303030303
03/10/2023	Tonkean	M2	Barnabe	9	M	Test	cond5a	1	5	1	TL	0	D	Peanut	Red bean	D	G	Peanut	0	0	40	1280	20	640	20	640	1	0.0303030303030303	0.0303030303030303
03/10/2023	Tonkean	M2	Barnabe	9	M	Test	cond5a	1	6	1	HA	1	D	Peanut	Red bean	G	G	Red bean	0	1	40	1280	20	640	20	640	1	0.96969696969697	0.96969696969697
03/10/2023	Tonkean	M2	Barnabe	9	M	Test	cond5a	1	7	1	LTL	0	G	Peanut	Peanut	G	D	Peanut	1	0	40	1280	20	640	20	640	1	0.96969696969697	0.96969696969697
03/10/2023	Tonkean	M2	Barnabe	9	M	Test	cond5a	1	8	1	LTR	0	D	Red bean	Peanut	D	D	Peanut	1	1	40	1280	20	640	20	640	1	0.0303030303030303	0.0303030303030303
03/10/2023	Tonkean	M2	Barnabe	9	M	Test	cond5a	1	9	1	TR	1	D	Red bean	Red bean	G	G	Red bean	0	1	40	1280	20	640	20	640	1	0.96969696969697	0.96969696969697
03/10/2023	Tonkean	M2	Barnabe	9	M	Test	cond5a	1	10	1	D	1	G	Peanut	Red bean	D	G	Red bean	0	0	40	1280	20	640	20	640	1	0.0303030303030303	0.0303030303030303
04/10/2023	Tonkean	M2	Barnabe	9	M	Test	cond4	2	11	1	TL	1	D	Red bean	Peanut	G	G	Peanut	0	1	288	168	128	8	160	160	0.0625	0.0588235294117647	0.5
04/10/2023	Tonkean	M2	Barnabe	9	M	Test	cond4	2	12	1	HA	1	G	Red bean	Red bean	D	G	Red bean	0	0	288	168	128	8	160	160	16	0.941176470588235	0.5
04/10/2023	Tonkean	M2	Barnabe	9	M	Test	cond4	2	13	1	LTL	0	D	Red bean	Red bean	D	D	Red bean	1	1	288	168	128	8	160	160	16	0.941176470588235	0.5
04/10/2023	Tonkean	M2	Barnabe	9	M	Test	cond4	2	14	1	LTR	1	D	Red bean	Peanut	G	G	Peanut	0	1	288	168	128	8	160	160	0.0625	0.0588235294117647	0.5
04/10/2023	Tonkean	M2	Barnabe	9	M	Test	cond4	2	15	1	TR	1	G	Red bean	Red bean	D	G	Red bean	0	0	288	168	128	8	160	160	16	0.941176470588235	0.5
04/10/2023	Tonkean	M2	Barnabe	9	M	Test	cond4	2	16	1	LHL	0	G	Red bean	Red bean	G	G	Red bean	0	1	288	168	128	8	160	160	0.0625	0.0588235294117647	0.5
04/10/2023	Tonkean	M2	Barnabe	9	M	Test	cond4	2	17	1	D	1	D	Red bean	Red bean	G	G	Red bean	0	1	288	168	128	8	160	160	0.0625	0.0588235294117647	0.5
04/10/2023	Tonkean	M2	Barnabe	9	M	Test	cond4	2	18	1	LHR	1	G	Peanut	Red bean	D	D	Peanut	1	1	288	168	128	8	160	160	16	0.941176470588235	0.5
04/10/2023	Tonkean	M2	Barnabe	9	M	Test	cond4	2	19	1	T	0	G	Red bean	Red bean	G	D	Red bean	1	0	288	168	128	8	160	160	0.0625	0.0588235294117647	0.5
04/10/2023	Tonkean	M2	Barnabe	9	M	Test	cond4	2	20	1	CD	0	D	Red bean	Red bean	D	D	Red bean	1	1	288	168	128	8	160	160	16	0.941176470588235	0.5
06/10/2023	Tonkean	M2	Barnabe	9	M	Test	cond6	2	11	1	TL	0	G	Peanut	Red bean	G	D	Red bean	1	0	300	300	240	60	60	240	0.0625	0.2	0.8
06/10/2023	Tonkean	M2	Barnabe	9	M	Test	cond6	2	12	1	TR	0	D	Red bean	Peanut	D	D	Peanut	1	1	300	300	240	60	60	240	16	0.8	0.2
06/10/2023	Tonkean	M2	Barnabe	9	M	Test	cond6	2	13	1	T	1	G	Peanut	Red bean	D	G	Red bean	0	0	300	300	240	60	60	240	16	0.8	0.2
06/10/2023	Tonkean	M2	Barnabe	9	M	Test	cond6	2	14	1	CD	1	D	Red bean	Peanut	G	D	Red bean	1	0	300	300	240	60	60	240	0.0625	0.2	0.8
06/10/2023	Tonkean	M2	Barnabe	9	M	Test	cond6	2	15	1	LHL	0	D	Red bean	Peanut	D	D	Peanut	1	1	300	300	240	60	60	240	16	0.8	0.2
06/10/2023	Tonkean	M2	Barnabe	9	M	Test	cond6	2	16	1	LTR	1	G	Peanut	Red bean	D	D	Peanut	1	1	300	300	240	60	60	240	16	0.8	0.2
06/10/2023	Tonkean	M2	Barnabe	9	M	Test	cond6	2	17	1	HA	0	G	Peanut	Red bean	G	D	Red bean	1	0	300	300	240	60	60	240	0.0625	0.2	0.8
06/10/2023	Tonkean	M2	Barnabe	9	M	Test	cond6	2	18	1	LHR	1	D	Peanut	Peanut	G	G	Peanut	0	1	300	300	240	60	60	240	0.0625	0.2	0.8
06/10/2023	Tonkean	M2	Barnabe	9	M	Test	cond6	2	19	1	LTL	0	D	Peanut	Red bean	D	D	Red bean	1	1	300	300	240	60	60	240	16	0.8	0.2
06/10/2023	Tonkean	M2	Barnabe	9	M	Test	cond6	2	20	1	D	0	G	Peanut	Peanut	G	D	Peanut	1	0	300	300	240	60	60	240	0.0625	0.2	0.8
06/10/2023	Tonkean	M2	Barnabe	9	M	Test	cond2a	1	1	1	T	0	D	Red bean	Peanut	D	D	Peanut	1	1	40	1280	32	256	8	1024	16	0.111111111111111	0.00775193798449612
06/10/2023	Tonkean	M2	Barnabe	9	M	Test	cond2a	1	2	1	LHR	1	D	Red bean	Peanut	G	G	Peanut	0	1	40	1280	32	256	8	1024	0.0625	0.888888888888889	0.992248062015504
06/10/2023	Tonkean	M2	Barnabe	9	M	Test	cond2a	1	3	1	HA	1	G	Peanut	Red bean	D	D	Peanut	1	1	40	1280	32	256	8	1024	16	0.111111111111111	0.00775193798449612
06/10/2023	Tonkean	M2	Barnabe	9	M	Test	cond2a	1	4	1	LTL	0	G	Peanut	Red bean	G	G	Peanut	0	1	40	1280	32	256	8	1024	0.0625	0.888888888888889	0.992248062015504
06/10/2023	Tonkean	M2	Barnabe	9	M	Test	cond2a	1	5	1	LHL	1	D	Red bean	Red bean	G	G	Red bean	0	1	40	1280	32	256	8	1024	0.0625	0.888888888888889	0.992248062015504
06/10/2023	Tonkean	M2	Barnabe	9	M	Test	cond2a	1	6	1	CD	0	D	Red bean	Peanut	D	D	Peanut	1	1	40	1280	32	256	8	1024	16	0.111111111111111	0.00775193798449612
06/10/2023	Tonkean	M2	Barnabe	9	M	Test	cond2a	1	7	1	TR	0	G	Red bean	Red bean	G	D	Red bean	1	0	40	1280	32	256	8	1024	0.0625	0.888888888888889	0.992248062015504
06/10/2023	Tonkean	M2	Barnabe	9	M	Test	cond2a	1	8	1	TL	1	G	Red bean	Red bean	D	D	Red bean	1	1	40	1280	32	256	8	1024	16	0.111111111111111	0.00775193798449612
06/10/2023	Tonkean	M2	Barnabe	9	M	Test	cond2a	1	9	1	D	0	D	Red bean	Peanut	D	D	Peanut	1	1	40	1280	32	256	8	1024	16	0.111111111111111	0.00775193798449612
06/10/2023	Tonkean	M2	Barnabe	9	M	Test	cond2a	1	10	1	LTR	0	G	Peanut	Red bean	G	G	Peanut	0	1	40	1280	32	256	8	1024	0.0625	0.888888888888889	0.992248062015504
03/04/2023	Tonkean	MF	Dory	7	F	Test	cond4	1	1	1	CD	1	G	Peanut	Red bean	D	D	Peanut	1	1	288	168	128	8	160	160	16	0.941176470588235	0.5
03/04/2023	Tonkean	MF	Dory	7	F	Test	cond4	1	2	1	TL	0	D	Red bean	Red bean	D	D	Red bean	1	1	288	168	128	8	160	160	16	0.941176470588235	0.5
03/04/2023	Tonkean	MF	Dory	7	F	Test	cond4	1	3	1	LTL	0	G	Peanut	Red bean	G	G	Peanut	0	1	288	168	128	8	160	160	0.0625	0.0588235294117647	0.5
04/04/2023	Tonkean	MF	Dory	7	F	Test	cond4	1	4	1	LHL	1	D	Red bean	Red bean	G	G	Red bean	0	1	288	168	128	8	160	160	0.0625	0.0588235294117647	0.5
04/04/2023	Tonkean	MF	Dory	7	F	Test	cond4	1	5	1	HA	0	D	Red bean	Red bean	D	D	Red bean	1	1	288	168	128	8	160	160	16	0.941176470588235	0.5
04/04/2023	Tonkean	MF	Dory	7	F	Test	cond4	1	6	1	TR	0	G	Peanut	Red bean	G	D	Red bean	1	0	288	168	128	8	160	160	0.0625	0.0588235294117647	0.5
04/04/2023	Tonkean	MF	Dory	7	F	Test	cond4	1	7	1	T	1	G	Peanut	Red bean	D	G	Red bean	0	0	288	168	128	8	160	160	16	0.941176470588235	0.5
04/04/2023	Tonkean	MF	Dory	7	F	Test	cond4	1	8	1	LHR	1	D	Red bean	Peanut	G	G	Peanut	0	1	288	168	128	8	160	160	0.0625	0.0588235294117647	0.5
04/04/2023	Tonkean	MF	Dory	7	F	Test	cond4	1	9	1	LTR	0	D	Red bean	Red bean	D	D	Red bean	1	1	288	168	128	8	160	160	16	0.941176470588235	0.5
04/04/2023	Tonkean	MF	Dory	7	F	Test	cond4	1	10	1	D	0	G	Red bean	Red bean	G	G	Red bean	0	1	288	168	128	8	160	160	0.0625	0.0588235294117647	0.5
14/04/2023	Tonkean	MF	Dory	7	F	Test	cond6	1	1	1	CD	1	D	Red bean	Peanut	G	D	Red bean	1	0	300	300	240	60	60	240	0.0625	0.2	0.8
14/04/2023	Tonkean	MF	Dory	7	F	Test	cond6	1	2	1	D	1	G	Peanut	Red bean	D	G	Red bean	0	0	300	300	240	60	60	240	16	0.8	0.2
14/04/2023	Tonkean	MF	Dory	7	F	Test	cond6	1	3	1	TL	0	D	Red bean	Peanut	D	G	Red bean	0	0	300	300	240	60	60	240	16	0.8	0.2
14/04/2023	Tonkean	MF	Dory	7	F	Test	cond6	1	4	1	LTR	1	D	Red bean	Peanut	G	G	Peanut	0	1	300	300	240	60	60	240	0.0625	0.2	0.8
18/04/2023	Tonkean	MF	Dory	7	F	Test	cond6	1	5	1	LTL	0	G	Peanut	Red bean	G	G	Peanut	0	1	300	300	240	60	60	240	0.0625	0.2	0.8
18/04/2023	Tonkean	MF	Dory	7	F	Test	cond6	1	6	1	LHL	0	D	Red bean	Peanut	D	D	Peanut	1	1	300	300	240	60	60	240	16	0.8	0.2
18/04/2023	Tonkean	MF	Dory	7	F	Test	cond6	1	7	1	LHR	1	G	Peanut	Red bean	D	G	Red bean	0	0	300	300	240	60	60	240	16	0.8	0.2
18/04/2023	Tonkean	MF	Dory	7	F	Test	cond6	1	8	1	HA	1	D	Peanut	Peanut	G	G	Peanut	0	1	300	300	240	60	60	240	0.0625	0.2	0.8
18/04/2023	Tonkean	MF	Dory	7	F	Test	cond6	1	9	1	TR	0	D	Peanut	Red bean	D	D	Red bean	1	1	300	300	240	60	60	240	16	0.8	0.2
18/04/2023	Tonkean	MF	Dory	7	F	Test	cond6	1	10	1	T	0	G	Peanut	Peanut	G	D	Peanut	1	0	300	300	240	60	60	240	0.0625	0.2	0.8
02/05/2023	Tonkean	MF	Dory	7	F	Test	cond4	2	11	2	CD	1	G	Peanut	Red bean	D	D	Peanut	1	1	288	168	128	8	160	160	16	0.941176470588235	0.5
02/05/2023	Tonkean	MF	Dory	7	F	Test	cond4	2	12	2	LTL	1	D	Red bean	Red bean	G	D	Red bean	1	0	288	168	128	8	160	160	0.0625	0.0588235294117647	0.5
02/05/2023	Tonkean	MF	Dory	7	F	Test	cond4	2	13	2	HA	0	G	Red bean	Red bean	G	G	Peanut	0	1	288	168	128	8	160	160	0.0625	0.0588235294117647	0.5
02/05/2023	Tonkean	MF	Dory	7	F	Test	cond4	2	14	2	LHL	1	G	Red bean	Red bean	D	D	Peanut	1	1	288	168	128	8	160	160	16	0.941176470588235	0.5
02/05/2023	Tonkean	MF	Dory	7	F	Test	cond4	2	15	2	TR	1	D	Red bean	Peanut	G	D	Red bean	1	0	288	168	128	8	160	160	0.0625	0.0588235294117647	0.5
02/05/2023	Tonkean	MF	Dory	7	F	Test	cond4	2	16	2	D	0	D	Peanut	Peanut	D	D	Peanut	1	1	288	168	128	8	160	160	16	0.941176470588235	0.5
02/05/2023	Tonkean	MF	Dory	7	F	Test	cond4	2	17	2	LHR	0	G	Red bean	Peanut	G	D	Red bean	1	0	288	168	128	8	160	160	0.0625	0.0588235294117647	0.5
02/05/2023	Tonkean	MF	Dory	7	F	Test	cond4	2	18	2	LTR	1	G	Red bean	Red bean	D	D	Peanut	1	1	288	168	128	8	160	160	16	0.941176470588235	0.5
02/05/2023	Tonkean	MF	Dory	7	F	Test	cond4	2	19	2	T	0	D	Red bean	Peanut	D	G	Red bean	0	0	288	168	128	8	160	160	16	0.941176470588235	0.5
02/05/2023	Tonkean	MF	Dory	7	F	Test	cond4	2	20	2	TL	1	D	Red bean	Peanut	G	G	Peanut	0	1	288	168	128	8	160	160	0.0625	0.0588235294117647	0.5
24/05/2023	Tonkean	MF	Dory	7	F	Test	cond2b	1	1	2	LTR	0	D	Red bean	Peanut	D	D	Peanut	1	1	70	840	56	168	14	672	16	0.25	0.0204081632653061
24/05/2023	Tonkean	MF	Dory	7	F	Test	cond2b	1	2	2	CD	1	G	Peanut	Red bean	D	D	Peanut	1	1	70	840	56	168	14	672	16	0.25	0.0204081632653061
17/08/2023	Tonkean	MF	Dory	7	F	Test	cond2b	1	3	1	LHR	1	D	Red bean	Peanut	G	G	Peanut	0	1	70	840	56	168	14	672	0.0625	0.75	0.979591836734694
17/08/2023	Tonkean	MF	Dory	7	F	Test	cond2b	1	4	1	T	0	D	Red bean	Peanut	D	D	Peanut	1	1	70	840	56	168	14	672	16	0.25	0.0204081632653061
17/08/2023	Tonkean	MF	Dory	7	F	Test	cond2b	1	5	1	D	1	G	Red bean	Red bean	D	G	Red bean	0	0	70	840	56	168	14	672	16	0.25	0.0204081632653061
07/09/2023	Tonkean	MF	Dory	7	F	Test	cond2b	1	6	1	HA	1	D	Red bean	Red bean	G	G	Red bean	0	1	70	840	56	168	14	672	0.0625	0.75	0.979591836734694
07/09/2023	Tonkean	MF	Dory	7	F	Test	cond2b	1	7	1	TR	0	G	Peanut	Red bean	G	G	Peanut	0	1	70	840	56	168	14	672	0.0625	0.75	0.979591836734694
07/09/2023	Tonkean	MF	Dory	7	F	Test	cond2b	1	8	1	LTL	0	D	Red bean	Peanut	D	G	Red bean	0	0	70	840	56	168	14	672	16	0.25	0.0204081632653061
07/09/2023	Tonkean	MF	Dory	7	F	Test	cond2b	1	9	1	TL	1	D	Red bean	Peanut	G	G	Peanut	0	1	70	840	56	168	14	672	0.0625	0.75	0.979591836734694
07/09/2023	Tonkean	MF	Dory	7	F	Test	cond2b	1	10	1	LHL	0	G	Peanut	Red bean	G	G	Peanut	0	1	70	840	56	168	14	672	0.0625	0.75	0.979591836734694
29/03/2023	Tonkean	MF	Eric	6	M	Test	cond6	1	1	1	TL	1	G	Peanut	Red bean	D	D	Peanut	1	1	300	300	240	60	60	240	16	0.8	0.2	NON
29/03/2023	Tonkean	MF	Eric	6	M	Test	cond6	1	2	1	D	1	D	Red bean	Peanut	G	D	Red bean	1	0	300	300	240	60	60	240	0.0625	0.2	0.8	NON
29/03/2023	Tonkean	MF	Eric	6	M	Test	cond6	1	3	1	LHR	0	G	Peanut	Red bean	G	G	Peanut	0	1	300	300	240	60	60	240	0.0625	0.2	0.8	NON
29/03/2023	Tonkean	MF	Eric	6	M	Test	cond6	1	4	1	TR	1	G	Peanut	Red bean	D	D	Peanut	1	1	300	300	240	60	60	240	16	0.8	0.2	NON
29/03/2023	Tonkean	MF	Eric	6	M	Test	cond6	1	5	1	LTR	1	D	Red bean	Peanut	G	D	Red bean	1	0	300	300	240	60	60	240	0.0625	0.2	0.8	NON
29/03/2023	Tonkean	MF	Eric	6	M	Test	cond6	1	6	1	CD	0	D	Red bean	Peanut	D	G	Red bean	0	0	300	300	240	60	60	240	16	0.8	0.2	NON
29/03/2023	Tonkean	MF	Eric	6	M	Test	cond6	1	7	1	T	0	G	Peanut	Red bean	G	G	Peanut	0	1	300	300	240	60	60	240	0.0625	0.2	0.8	NON
29/03/2023	Tonkean	MF	Eric	6	M	Test	cond6	1	8	1	LHL	1	G	Red bean	Red bean	D	D	Red bean	1	1	300	300	240	60	60	240	16	0.8	0.2	NON
29/03/2023	Tonkean	MF	Eric	6	M	Test	cond6	1	9	1	HA	0	D	Red bean	Peanut	D	G	Red bean	0	0	300	300	240	60	60	240	16	0.8	0.2	NON
29/03/2023	Tonkean	MF	Eric	6	M	Test	cond6	1	10	1	LTL	0	G	Peanut	Peanut	G	G	Peanut	0	1	300	300	240	60	60	240	0.0625	0.2	0.8	NON
03/04/2023	Tonkean	MF	Eric	6	M	Test	cond5b	1	1	2	TR	0	G	Red bean	Peanut	G	D	Peanut	1	0	160	640	80	320	80	320	1	0.8	0.8	NON
03/04/2023	Tonkean	MF	Eric	6	M	Test	cond5b	1	2	2	T	0	D	Peanut	Red bean	D	G	Peanut	0	0	160	640	80	320	80	320	1	0.2	0.2	NON
03/04/2023	Tonkean	MF	Eric	6	M	Test	cond5b	1	3	2	CD	1	D	Red bean	Red bean	G	D	Red bean	1	0	160	640	80	320	80	320	1	0.8	0.8	NON
03/04/2023	Tonkean	MF	Eric	6	M	Test	cond5b	1	4	2	HA	1	G	Red bean	Red bean	D	D	Red bean	1	1	160	640	80	320	80	320	1	0.2	0.2	NON
03/04/2023	Tonkean	MF	Eric	6	M	Test	cond5b	1	5	2	TL	0	D	Red bean	Red bean	D	G	Red bean	0	0	160	640	80	320	80	320	1	0.2	0.2	NON
03/04/2023	Tonkean	MF	Eric	6	M	Test	cond5b	1	6	2	LHL	0	G	Peanut	Red bean	G	G	Peanut	0	1	160	640	80	320	80	320	1	0.8	0.8	NON
03/04/2023	Tonkean	MF	Eric	6	M	Test	cond5b	1	7	2	D	1	G	Red bean	Red bean	D	G	Red bean	0	0	160	640	80	320	80	320	1	0.2	0.2	NON
03/04/2023	Tonkean	MF	Eric	6	M	Test	cond5b	1	8	2	LTL	1	D	Peanut	Red bean	G	D	Peanut	1	0	160	640	80	320	80	320	1	0.8	0.8	NON
03/04/2023	Tonkean	MF	Eric	6	M	Test	cond5b	1	9	2	LTR	0	G	Red bean	Red bean	G	G	Red bean	0	1	160	640	80	320	80	320	1	0.8	0.8	NON
03/04/2023	Tonkean	MF	Eric	6	M	Test	cond5b	1	10	2	LHR	1	G	Peanut	Red bean	D	D	Peanut	1	1	160	640	80	320	80	320	1	0.2	0.2	NON
04/04/2023	Tonkean	MF	Eric	6	M	Test	cond6	2	11	2	HA	1	D	Red bean	Peanut	G	D	Red bean	1	0	300	300	240	60	60	240	0.0625	0.2	0.8	NON
04/04/2023	Tonkean	MF	Eric	6	M	Test	cond6	2	12	2	TR	1	G	Peanut	Red bean	D	D	Peanut	1	1	300	300	240	60	60	240	16	0.8	0.2	NON
04/04/2023	Tonkean	MF	Eric	6	M	Test	cond6	2	13	2	LTR	0	D	Red bean	Peanut	D	G	Red bean	0	0	300	300	240	60	60	240	16	0.8	0.2	NON
04/04/2023	Tonkean	MF	Eric	6	M	Test	cond6	2	14	2	LHR	1	D	Red bean	Peanut	G	D	Red bean	1	0	300	300	240	60	60	240	0.0625	0.2	0.8	NON
04/04/2023	Tonkean	MF	Eric	6	M	Test	cond6	2	15	2	TL	0	G	Peanut	Red bean	G	G	Peanut	0	1	300	300	240	60	60	240	0.0625	0.2	0.8	NON
04/04/2023	Tonkean	MF	Eric	6	M	Test	cond6	2	16	2	D	0	D	Red bean	Peanut	D	G	Red bean	0	0	300	300	240	60	60	240	16	0.8	0.2	NON
04/04/2023	Tonkean	MF	Eric	6	M	Test	cond6	2	17	2	CD	1	G	Peanut	Peanut	D	D	Peanut	1	1	300	300	240	60	60	240	16	0.8	0.2	NON
04/04/2023	Tonkean	MF	Eric	6	M	Test	cond6	2	18	2	LHL	0	G	Peanut	Peanut	G	G	Peanut	0	1	300	300	240	60	60	240	0.0625	0.2	0.8	NON
04/04/2023	Tonkean	MF	Eric	6	M	Test	cond6	2	19	2	LTL	1	D	Peanut	Red bean	G	D	Peanut	1	0	300	300	240	60	60	240	0.0625	0.2	0.8	NON
04/04/2023	Tonkean	MF	Eric	6	M	Test	cond6	2	20	2	T	0	D	Red bean	Red bean	D	G	Red bean	0	0	300	300	240	60	60	240	16	0.8	0.2	NON
11/04/2023	Tonkean	MF	Eric	6	M	Test	cond3	1	1	1	LHL	1	G	Peanut	Red bean	D	D	Peanut	1	1	160	640	128	128	32	512	16	0.5	0.0588235294117647	NON
11/04/2023	Tonkean	MF	Eric	6	M	Test	cond3	1	2	1	D	0	G	Peanut	Red bean	G	G	Peanut	0	1	160	640	128	128	32	512	0.0625	0.5	0.941176470588235	NON
11/04/2023	Tonkean	MF	Eric	6	M	Test	cond3	1	3	1	CD	1	D	Red bean	Peanut	G	D	Red bean	1	0	160	640	128	128	32	512	0.0625	0.5	0.941176470588235	NON
11/04/2023	Tonkean	MF	Eric	6	M	Test	cond3	1	4	1	TR	0	D	Red bean	Peanut	D	G	Red bean	0	0	160	640	128	128	32	512	16	0.5	0.0588235294117647	NON
11/04/2023	Tonkean	MF	Eric	6	M	Test	cond3	1	5	1	HA	0	G	Peanut	Red bean	G	G	Peanut	0	1	160	640	128	128	32	512	0.0625	0.5	0.941176470588235	NON
11/04/2023	Tonkean	MF	Eric	6	M	Test	cond3	1	6	1	TL	1	G	Peanut	Red bean	D	D	Peanut	1	1	160	640	128	128	32	512	16	0.5	0.0588235294117647	NON
11/04/2023	Tonkean	MF	Eric	6	M	Test	cond3	1	7	1	T	1	D	Red bean	Red bean	G	G	Red bean	0	1	160	640	128	128	32	512	0.0625	0.5	0.941176470588235	NON
11/04/2023	Tonkean	MF	Eric	6	M	Test	cond3	1	8	1	LTR	0	D	Red bean	Peanut	D	D	Peanut	1	1	160	640	128	128	32	512	16	0.5	0.0588235294117647	NON
11/04/2023	Tonkean	MF	Eric	6	M	Test	cond3	1	9	1	LHR	0	G	Peanut	Red bean	G	G	Peanut	0	1	160	640	128	128	32	512	0.0625	0.5	0.941176470588235	NON
11/04/2023	Tonkean	MF	Eric	6	M	Test	cond3	1	10	1	LTL	1	G	Red bean	Red bean	D	D	Red bean	1	1	160	640	128	128	32	512	16	0.5	0.0588235294117647	NON
14/04/2023	Tonkean	MF	Eric	6	M	Test	cond1	1	1	2	D	1	G	Peanut	Red bean	D	D	Peanut	1	1	300	300	240	60	60	240	16	0.8	0.2	NON
14/04/2023	Tonkean	MF	Eric	6	M	Test	cond1	1	2	2	LTL	0	G	Peanut	Red bean	G	G	Peanut	0	1	300	300	240	60	60	240	0.0625	0.2	0.8	NON
14/04/2023	Tonkean	MF	Eric	6	M	Test	cond1	1	3	2	HA	1	D	Red bean	Peanut	G	G	Peanut	0	1	300	300	240	60	60	240	0.0625	0.2	0.8	NON
14/04/2023	Tonkean	MF	Eric	6	M	Test	cond1	1	4	2	LHR	1	G	Peanut	Red bean	D	D	Peanut	1	1	300	300	240	60	60	240	16	0.8	0.2	NON
14/04/2023	Tonkean	MF	Eric	6	M	Test	cond1	1	5	2	T	0	D	Red bean	Red bean	D	D	Red bean	1	1	300	300	240	60	60	240	16	0.8	0.2	NON
14/04/2023	Tonkean	MF	Eric	6	M	Test	cond1	1	6	2	TL	0	G	Peanut	Red bean	G	G	Peanut	0	1	300	300	240	60	60	240	0.0625	0.2	0.8	NON
14/04/2023	Tonkean	MF	Eric	6	M	Test	cond1	1	7	2	CD	1	G	Peanut	Red bean	D	D	Peanut	1	1	300	300	240	60	60	240	16	0.8	0.2	NON
14/04/2023	Tonkean	MF	Eric	6	M	Test	cond1	1	8	2	TR	0	D	Red bean	Peanut	D	D	Peanut	1	1	300	300	240	60	60	240	16	0.8	0.2	NON
14/04/2023	Tonkean	MF	Eric	6	M	Test	cond1	1	9	2	LHL	1	D	Red bean	Peanut	G	G	Peanut	0	1	300	300	240	60	60	240	0.0625	0.2	0.8	NON
14/04/2023	Tonkean	MF	Eric	6	M	Test	cond1	1	10	2	LTR	0	G	Red bean	Red bean	G	G	Red bean	0	1	300	300	240	60	60	240	0.0625	0.2	0.8	NON
11/04/2023	Tonkean	MF	Nereis	24	F	Test	cond5b	1	8	2	LHR	0	D	Peanut	Peanut	D	D	Peanut	1	1	160	640	80	320	80	320	1	0.2	0.2
11/04/2023	Tonkean	MF	Nereis	24	F	Test	cond5b	1	9	2	TL	1	D	Peanut	Red bean	G	D	Peanut	1	0	160	640	80	320	80	320	1	0.8	0.8
11/04/2023	Tonkean	MF	Nereis	24	F	Test	cond5b	1	10	2	LTR	1	G	Red bean	Red bean	D	D	Red bean	1	1	160	640	80	320	80	320	1	0.2	0.2
27/03/2023	Tonkean	M1	Olli	13	M	Test	cond4	1	1	2	HA	1	D	Red bean	Peanut	G	G	Peanut	0	1	288	168	128	8	160	160	0.0625	0.0588235294117647	0.5	NON
27/03/2023	Tonkean	M1	Olli	13	M	Test	cond4	1	2	2	TL	0	D	Red bean	Red bean	D	D	Red bean	1	1	288	168	128	8	160	160	16	0.941176470588235	0.5	NON
27/03/2023	Tonkean	M1	Olli	13	M	Test	cond4	1	3	2	LTR	0	G	Red bean	Red bean	G	D	Red bean	1	0	288	168	128	8	160	160	0.0625	0.0588235294117647	0.5	NON
27/03/2023	Tonkean	M1	Olli	13	M	Test	cond4	1	4	2	TR	1	D	Red bean	Red bean	G	G	Red bean	0	1	288	168	128	8	160	160	0.0625	0.0588235294117647	0.5	NON
27/03/2023	Tonkean	M1	Olli	13	M	Test	cond4	1	5	2	LHL	1	G	Peanut	Red bean	D	G	Red bean	0	0	288	168	128	8	160	160	16	0.941176470588235	0.5	NON
27/03/2023	Tonkean	M1	Olli	13	M	Test	cond4	1	6	2	CD	0	G	Peanut	Red bean	G	D	Red bean	1	0	288	168	128	8	160	160	0.0625	0.0588235294117647	0.5	NON
27/03/2023	Tonkean	M1	Olli	13	M	Test	cond4	1	7	2	LTL	0	D	Red bean	Peanut	D	D	Peanut	1	1	288	168	128	8	160	160	16	0.941176470588235	0.5	NON
17/04/2023	Tonkean	MF	Eric	6	M	Test	cond2a	1	1	2	D	1	G	Peanut	Red bean	D	G	Red bean	0	0	40	1280	32	256	8	1024	16	0.111111111111111	0.00775193798449612	NON
17/04/2023	Tonkean	MF	Eric	6	M	Test	cond2a	1	2	2	T	1	D	Red bean	Peanut	G	D	Red bean	1	0	40	1280	32	256	8	1024	0.0625	0.888888888888889	0.992248062015504	NON
17/04/2023	Tonkean	MF	Eric	6	M	Test	cond2a	1	3	2	LTR	0	G	Peanut	Red bean	G	G	Peanut	0	1	40	1280	32	256	8	1024	0.0625	0.888888888888889	0.992248062015504	NON
17/04/2023	Tonkean	MF	Eric	6	M	Test	cond2a	1	4	2	CD	0	D	Red bean	Peanut	D	G	Red bean	0	0	40	1280	32	256	8	1024	16	0.111111111111111	0.00775193798449612	NON
17/04/2023	Tonkean	MF	Eric	6	M	Test	cond2a	1	5	2	LTL	1	G	Peanut	Red bean	D	D	Peanut	1	1	40	1280	32	256	8	1024	16	0.111111111111111	0.00775193798449612	NON
17/04/2023	Tonkean	MF	Eric	6	M	Test	cond2a	1	6	2	HA	1	D	Red bean	Peanut	G	D	Red bean	1	0	40	1280	32	256	8	1024	0.0625	0.888888888888889	0.992248062015504	NON
02/05/2023	Tonkean	MF	Eric	6	M	Test	cond2a	1	7	2	TR	0	D	Peanut	Peanut	D	G	Peanut	0	0	40	1280	32	256	8	1024	16	0.111111111111111	0.00775193798449612	NON
02/05/2023	Tonkean	MF	Eric	6	M	Test	cond2a	1	8	2	LHR	1	G	Peanut	Red bean	D	G	Red bean	0	0	40	1280	32	256	8	1024	16	0.111111111111111	0.00775193798449612	NON
02/05/2023	Tonkean	MF	Eric	6	M	Test	cond2a	1	9	2	TL	1	D	Red bean	Peanut	G	D	Red bean	1	0	40	1280	32	256	8	1024	0.0625	0.888888888888889	0.992248062015504	NON
02/05/2023	Tonkean	MF	Eric	6	M	Test	cond2a	1	10	2	LHL	0	G	Peanut	Red bean	G	D	Red bean	1	0	40	1280	32	256	8	1024	0.0625	0.888888888888889	0.992248062015504	NON
05/05/2023	Tonkean	MF	Eric	6	M	Test	cond2b	1	1	2	T	0	G	Peanut	Red bean	G	D	Red bean	1	0	70	840	56	168	14	672	0.0625	0.75	0.979591836734694	OUI
05/05/2023	Tonkean	MF	Eric	6	M	Test	cond2b	1	2	2	LTL	1	D	Red bean	Peanut	G	D	Red bean	1	0	70	840	56	168	14	672	0.0625	0.75	0.979591836734694	OUI
05/05/2023	Tonkean	MF	Eric	6	M	Test	cond2b	1	3	2	TR	0	D	Red bean	Peanut	D	G	Red bean	0	0	70	840	56	168	14	672	16	0.25	0.0204081632653061	OUI
05/05/2023	Tonkean	MF	Eric	6	M	Test	cond2b	1	4	2	D	1	G	Peanut	Red bean	D	G	Red bean	0	0	70	840	56	168	14	672	16	0.25	0.0204081632653061	OUI
09/05/2023	Tonkean	MF	Eric	6	M	Test	cond2b	1	5	2	LHL	0	G	Peanut	Peanut	G	G	Peanut	0	1	70	840	56	168	14	672	0.0625	0.75	0.979591836734694	OUI
09/05/2023	Tonkean	MF	Eric	6	M	Test	cond2b	1	6	2	HA	0	D	Peanut	Peanut	D	D	Peanut	1	1	70	840	56	168	14	672	16	0.25	0.0204081632653061	OUI
09/05/2023	Tonkean	MF	Eric	6	M	Test	cond2b	1	7	2	TL	1	D	Peanut	Peanut	G	D	Peanut	1	0	70	840	56	168	14	672	0.0625	0.75	0.979591836734694	OUI
09/05/2023	Tonkean	MF	Eric	6	M	Test	cond2b	1	8	2	CD	1	G	Peanut	Red bean	D	G	Red bean	0	0	70	840	56	168	14	672	16	0.25	0.0204081632653061	OUI
09/05/2023	Tonkean	MF	Eric	6	M	Test	cond2b	1	9	2	LTR	0	G	Peanut	Peanut	G	D	Peanut	1	0	70	840	56	168	14	672	0.0625	0.75	0.979591836734694	OUI
09/05/2023	Tonkean	MF	Eric	6	M	Test	cond2b	1	10	2	LHR	0	D	Red bean	Peanut	D	G	Red bean	0	0	70	840	56	168	14	672	16	0.25	0.0204081632653061	OUI
11/05/2023	Tonkean	MF	Eric	6	M	Test	cond2a	2	11	1	T	0	D	Red bean	Peanut	D	G	Red bean	0	0	40	1280	32	256	8	1024	16	0.111111111111111	0.00775193798449612	OUI
12/05/2023	Tonkean	MF	Eric	6	M	Test	cond2a	2	12	1	HA	1	G	Peanut	Red bean	D	G	Red bean	0	0	40	1280	32	256	8	1024	16	0.111111111111111	0.00775193798449612	OUI
12/05/2023	Tonkean	MF	Eric	6	M	Test	cond2a	2	13	1	TL	0	G	Peanut	Red bean	G	D	Red bean	1	0	40	1280	32	256	8	1024	0.0625	0.888888888888889	0.992248062015504	OUI
12/05/2023	Tonkean	MF	Eric	6	M	Test	cond2a	2	14	1	LTL	1	D	Red bean	Peanut	G	D	Red bean	1	0	40	1280	32	256	8	1024	0.0625	0.888888888888889	0.992248062015504	OUI
12/05/2023	Tonkean	MF	Eric	6	M	Test	cond2a	2	15	1	TR	0	D	Peanut	Peanut	D	G	Peanut	0	0	40	1280	32	256	8	1024	16	0.111111111111111	0.00775193798449612	OUI
12/05/2023	Tonkean	MF	Eric	6	M	Test	cond2a	2	16	1	LHL	1	G	Peanut	Red bean	D	G	Red bean	0	0	40	1280	32	256	8	1024	16	0.111111111111111	0.00775193798449612	OUI
12/05/2023	Tonkean	MF	Eric	6	M	Test	cond2a	2	17	1	D	0	G	Peanut	Red bean	G	D	Red bean	1	0	40	1280	32	256	8	1024	0.0625	0.888888888888889	0.992248062015504	OUI
12/05/2023	Tonkean	MF	Eric	6	M	Test	cond2a	2	18	1	CD	1	D	Peanut	Peanut	G	D	Peanut	1	0	40	1280	32	256	8	1024	0.0625	0.888888888888889	0.992248062015504	OUI
12/05/2023	Tonkean	MF	Eric	6	M	Test	cond2a	2	19	1	LTR	0	D	Red bean	Peanut	D	G	Red bean	0	0	40	1280	32	256	8	1024	16	0.111111111111111	0.00775193798449612	OUI
12/05/2023	Tonkean	MF	Eric	6	M	Test	cond2a	2	20	1	LHR	0	G	Peanut	Red bean	G	D	Red bean	1	0	40	1280	32	256	8	1024	0.0625	0.888888888888889	0.992248062015504	OUI
15/05/2023	Tonkean	MF	Eric	6	M	Test	cond4	1	1	1	HA	0	D	Red bean	Peanut	D	D	Peanut	1	1	288	168	128	8	160	160	16	0.941176470588235	0.5	OUI
15/05/2023	Tonkean	MF	Eric	6	M	Test	cond4	1	2	1	LHL	1	G	Red bean	Red bean	D	G	Red bean	0	0	288	168	128	8	160	160	16	0.941176470588235	0.5	OUI
15/05/2023	Tonkean	MF	Eric	6	M	Test	cond4	1	3	1	LTL	0	G	Red bean	Peanut	G	G	Red bean	0	1	288	168	128	8	160	160	0.0625	0.0588235294117647	0.5	OUI
15/05/2023	Tonkean	MF	Eric	6	M	Test	cond4	1	4	1	TR	1	D	Peanut	Red bean	G	G	Red bean	0	1	288	168	128	8	160	160	0.0625	0.0588235294117647	0.5	OUI
15/05/2023	Tonkean	MF	Eric	6	M	Test	cond4	1	5	1	T	0	D	Peanut	Peanut	D	D	Peanut	1	1	288	168	128	8	160	160	16	0.941176470588235	0.5	OUI
15/05/2023	Tonkean	MF	Eric	6	M	Test	cond4	1	6	1	LTR	0	G	Red bean	Peanut	G	G	Red bean	0	1	288	168	128	8	160	160	0.0625	0.0588235294117647	0.5	OUI
15/05/2023	Tonkean	MF	Eric	6	M	Test	cond4	1	7	1	CD	1	D	Peanut	Peanut	G	G	Peanut	0	1	288	168	128	8	160	160	0.0625	0.0588235294117647	0.5	OUI
15/05/2023	Tonkean	MF	Eric	6	M	Test	cond4	1	8	1	D	1	G	Red bean	Peanut	D	D	Red bean	1	1	288	168	128	8	160	160	16	0.941176470588235	0.5	OUI
15/05/2023	Tonkean	MF	Eric	6	M	Test	cond4	1	9	1	LHR	0	D	Peanut	Peanut	D	D	Peanut	1	1	288	168	128	8	160	160	16	0.941176470588235	0.5	OUI
15/05/2023	Tonkean	MF	Eric	6	M	Test	cond4	1	10	1	TL	0	G	Red bean	Peanut	G	G	Red bean	0	1	288	168	128	8	160	160	0.0625	0.0588235294117647	0.5	OUI
16/05/2023	Tonkean	MF	Eric	6	M	Test	cond5b	2	11	1	CD	0	D	Peanut	Red bean	D	G	Peanut	0	0	160	640	80	320	80	320	1	0.2	0.2	OUI
16/05/2023	Tonkean	MF	Eric	6	M	Test	cond5b	2	12	1	HA	0	G	Red bean	Peanut	G	D	Peanut	1	0	160	640	80	320	80	320	1	0.8	0.8	OUI
16/05/2023	Tonkean	MF	Eric	6	M	Test	cond5b	2	13	1	LHR	1	D	Red bean	Red bean	G	D	Red bean	1	0	160	640	80	320	80	320	1	0.8	0.8	OUI
16/05/2023	Tonkean	MF	Eric	6	M	Test	cond5b	2	14	1	TL	0	D	Peanut	Red bean	D	G	Peanut	0	0	160	640	80	320	80	320	1	0.2	0.2	OUI
16/05/2023	Tonkean	MF	Eric	6	M	Test	cond5b	2	15	1	D	1	G	Red bean	Peanut	D	G	Peanut	0	0	160	640	80	320	80	320	1	0.2	0.2	OUI
16/05/2023	Tonkean	MF	Eric	6	M	Test	cond5b	2	16	1	LTR	1	D	Red bean	Red bean	G	D	Red bean	1	0	160	640	80	320	80	320	1	0.8	0.8	OUI
16/05/2023	Tonkean	MF	Eric	6	M	Test	cond5b	2	17	1	LHL	0	D	Red bean	Red bean	D	G	Red bean	0	0	160	640	80	320	80	320	1	0.2	0.2	OUI
16/05/2023	Tonkean	MF	Eric	6	M	Test	cond5b	2	18	1	T	0	G	Red bean	Peanut	G	D	Peanut	1	0	160	640	80	320	80	320	1	0.8	0.8	OUI
16/05/2023	Tonkean	MF	Eric	6	M	Test	cond5b	2	19	1	LTL	1	D	Red bean	Red bean	G	G	Red bean	0	1	160	640	80	320	80	320	1	0.8	0.8	OUI
16/05/2023	Tonkean	MF	Eric	6	M	Test	cond5b	2	20	1	TR	1	G	Peanut	Red bean	D	G	Red bean	0	0	160	640	80	320	80	320	1	0.2	0.2	OUI
23/05/2023	Tonkean	MF	Eric	6	M	Test	cond2b	2	11	1	LHR	0	G	Peanut	Red bean	G	D	Red bean	1	0	70	840	56	168	14	672	0.0625	0.75	0.979591836734694	OUI
23/05/2023	Tonkean	MF	Eric	6	M	Test	cond2b	2	12	1	TR	1	D	Red bean	Peanut	G	D	Red bean	1	0	70	840	56	168	14	672	0.0625	0.75	0.979591836734694	OUI
23/05/2023	Tonkean	MF	Eric	6	M	Test	cond2b	2	13	1	T	0	D	Red bean	Peanut	D	G	Red bean	0	0	70	840	56	168	14	672	16	0.25	0.0204081632653061	OUI
23/05/2023	Tonkean	MF	Eric	6	M	Test	cond2b	2	14	1	LTR	1	G	Peanut	Red bean	D	G	Red bean	0	0	70	840	56	168	14	672	16	0.25	0.0204081632653061	OUI
23/05/2023	Tonkean	MF	Eric	6	M	Test	cond2b	2	15	1	HA	1	D	Peanut	Peanut	G	D	Peanut	1	0	70	840	56	168	14	672	0.0625	0.75	0.979591836734694	OUI
23/05/2023	Tonkean	MF	Eric	6	M	Test	cond2b	2	16	1	LTL	0	D	Red bean	Peanut	D	G	Red bean	0	0	70	840	56	168	14	672	16	0.25	0.0204081632653061	OUI
23/05/2023	Tonkean	MF	Eric	6	M	Test	cond2b	2	17	1	TL	1	G	Peanut	Red bean	D	G	Red bean	0	0	70	840	56	168	14	672	16	0.25	0.0204081632653061	OUI
23/05/2023	Tonkean	MF	Eric	6	M	Test	cond2b	2	18	1	CD	0	G	Peanut	Red bean	G	D	Red bean	1	0	70	840	56	168	14	672	0.0625	0.75	0.979591836734694	OUI
23/05/2023	Tonkean	MF	Eric	6	M	Test	cond2b	2	19	1	D	1	D	Peanut	Peanut	G	D	Peanut	1	0	70	840	56	168	14	672	0.0625	0.75	0.979591836734694	OUI
23/05/2023	Tonkean	MF	Eric	6	M	Test	cond2b	2	20	1	LHL	1	G	Peanut	Red bean	D	G	Red bean	0	0	70	840	56	168	14	672	16	0.25	0.0204081632653061	OUI
24/05/2023	Tonkean	MF	Eric	6	M	Test	cond4	2	11	2	LTR	1	D	Red bean	Peanut	G	G	Peanut	0	1	288	168	128	8	160	160	0.0625	0.0588235294117647	0.5	OUI
24/05/2023	Tonkean	MF	Eric	6	M	Test	cond4	2	12	2	LHR	1	G	Red bean	Red bean	D	D	Red bean	1	1	288	168	128	8	160	160	16	0.941176470588235	0.5	OUI
24/05/2023	Tonkean	MF	Eric	6	M	Test	cond4	2	13	2	TL	0	D	Red bean	Red bean	D	D	Red bean	1	1	288	168	128	8	160	160	16	0.941176470588235	0.5	OUI
24/05/2023	Tonkean	MF	Eric	6	M	Test	cond4	2	14	2	LTL	1	D	Red bean	Peanut	G	G	Peanut	0	1	288	168	128	8	160	160	0.0625	0.0588235294117647	0.5	OUI
24/05/2023	Tonkean	MF	Eric	6	M	Test	cond4	2	15	2	CD	0	G	Red bean	Red bean	G	G	Red bean	0	1	288	168	128	8	160	160	0.0625	0.0588235294117647	0.5	OUI
24/05/2023	Tonkean	MF	Eric	6	M	Test	cond4	2	16	2	HA	1	G	Red bean	Red bean	D	D	Red bean	1	1	288	168	128	8	160	160	16	0.941176470588235	0.5	OUI
24/05/2023	Tonkean	MF	Eric	6	M	Test	cond4	2	17	2	LHL	0	D	Red bean	Peanut	D	D	Peanut	1	1	288	168	128	8	160	160	16	0.941176470588235	0.5	OUI
24/05/2023	Tonkean	MF	Eric	6	M	Test	cond4	2	18	2	T	1	D	Red bean	Red bean	G	G	Red bean	0	1	288	168	128	8	160	160	0.0625	0.0588235294117647	0.5	OUI
24/05/2023	Tonkean	MF	Eric	6	M	Test	cond4	2	19	2	D	1	G	Peanut	Red bean	D	D	Peanut	1	1	288	168	128	8	160	160	16	0.941176470588235	0.5	OUI
24/05/2023	Tonkean	MF	Eric	6	M	Test	cond4	2	20	2	TR	0	G	Red bean	Red bean	G	G	Red bean	0	1	288	168	128	8	160	160	0.0625	0.0588235294117647	0.5	OUI
27/03/2023	Tonkean	M1	Olli	13	M	Test	cond4	1	8	2	LHR	0	G	Red bean	Red bean	G	D	Red bean	1	0	288	168	128	8	160	160	0.0625	0.0588235294117647	0.5	NON
27/03/2023	Tonkean	M1	Olli	13	M	Test	cond4	1	9	2	D	1	G	Red bean	Red bean	D	G	Red bean	0	0	288	168	128	8	160	160	16	0.941176470588235	0.5	NON
27/03/2023	Tonkean	M1	Olli	13	M	Test	cond4	1	10	2	T	0	D	Red bean	Red bean	D	D	Red bean	1	1	288	168	128	8	160	160	16	0.941176470588235	0.5	NON
28/03/2023	Tonkean	M1	Walt	16	M	Test	cond4	1	4	1	LTL	0	G	Peanut	Red bean	G	G	Peanut	0	1	288	168	128	8	160	160	0.0625	0.0588235294117647	0.5	NON
28/03/2023	Tonkean	M1	Walt	16	M	Test	cond4	1	5	1	T	1	G	Red bean	Red bean	D	D	Red bean	1	1	288	168	128	8	160	160	16	0.941176470588235	0.5	NON
28/03/2023	Tonkean	M1	Walt	16	M	Test	cond4	1	6	1	HA	0	D	Red bean	Peanut	D	G	Red bean	0	0	288	168	128	8	160	160	16	0.941176470588235	0.5	NON
28/03/2023	Tonkean	M1	Walt	16	M	Test	cond4	1	7	1	D	1	D	Red bean	Peanut	G	D	Red bean	1	0	288	168	128	8	160	160	0.0625	0.0588235294117647	0.5	NON
28/03/2023	Tonkean	M1	Walt	16	M	Test	cond4	1	8	1	LHR	0	G	Peanut	Red bean	G	D	Red bean	1	0	288	168	128	8	160	160	0.0625	0.0588235294117647	0.5	NON
28/03/2023	Tonkean	M1	Walt	16	M	Test	cond4	1	9	1	LTR	0	D	Red bean	Peanut	D	D	Peanut	1	1	288	168	128	8	160	160	16	0.941176470588235	0.5	NON
28/03/2023	Tonkean	M1	Walt	16	M	Test	cond4	1	10	1	TR	1	D	Red bean	Red bean	G	G	Red bean	0	1	288	168	128	8	160	160	0.0625	0.0588235294117647	0.5	NON
25/05/2023	Tonkean	MF	Eric	6	M	Test	cond3	2	11	2	D	1	D	Red bean	Peanut	G	G	Peanut	0	1	160	640	128	128	32	512	0.0625	0.5	0.941176470588235	OUI
25/05/2023	Tonkean	MF	Eric	6	M	Test	cond3	2	12	2	CD	0	D	Red bean	Peanut	D	D	Peanut	1	1	160	640	128	128	32	512	16	0.5	0.0588235294117647	OUI
25/05/2023	Tonkean	MF	Eric	6	M	Test	cond3	2	13	2	LHL	0	G	Peanut	Red bean	G	D	Red bean	1	0	160	640	128	128	32	512	0.0625	0.5	0.941176470588235	OUI
25/05/2023	Tonkean	MF	Eric	6	M	Test	cond3	2	14	2	T	1	G	Peanut	Red bean	D	D	Peanut	1	1	160	640	128	128	32	512	16	0.5	0.0588235294117647	OUI
25/05/2023	Tonkean	MF	Eric	6	M	Test	cond3	2	15	2	LTL	1	D	Red bean	Peanut	G	D	Red bean	1	0	160	640	128	128	32	512	0.0625	0.5	0.941176470588235	OUI
25/05/2023	Tonkean	MF	Eric	6	M	Test	cond3	2	16	2	HA	0	D	Red bean	Peanut	D	D	Peanut	1	1	160	640	128	128	32	512	16	0.5	0.0588235294117647	OUI
25/05/2023	Tonkean	MF	Eric	6	M	Test	cond3	2	17	2	TL	0	G	Red bean	Red bean	G	G	Red bean	0	1	160	640	128	128	32	512	0.0625	0.5	0.941176470588235	OUI
25/05/2023	Tonkean	MF	Eric	6	M	Test	cond3	2	18	2	LHR	1	G	Peanut	Red bean	D	D	Peanut	1	1	160	640	128	128	32	512	16	0.5	0.0588235294117647	OUI
25/05/2023	Tonkean	MF	Eric	6	M	Test	cond1	2	11	1	T	1	G	Peanut	Red bean	D	D	Peanut	1	1	300	300	240	60	60	240	16	0.8	0.2	OUI
25/05/2023	Tonkean	MF	Eric	6	M	Test	cond1	2	12	1	D	0	D	Red bean	Peanut	D	D	Peanut	1	1	300	300	240	60	60	240	16	0.8	0.2	OUI
25/05/2023	Tonkean	MF	Eric	6	M	Test	cond1	2	13	1	LHR	1	D	Red bean	Peanut	G	G	Peanut	0	1	300	300	240	60	60	240	0.0625	0.2	0.8	OUI
25/05/2023	Tonkean	MF	Eric	6	M	Test	cond1	2	14	1	TL	0	G	Peanut	Red bean	G	G	Peanut	0	1	300	300	240	60	60	240	0.0625	0.2	0.8	OUI
25/05/2023	Tonkean	MF	Eric	6	M	Test	cond1	2	15	1	HA	0	D	Red bean	Red bean	D	D	Red bean	1	1	300	300	240	60	60	240	16	0.8	0.2	OUI
25/05/2023	Tonkean	MF	Eric	6	M	Test	cond1	2	16	1	LTL	1	G	Peanut	Red bean	D	D	Peanut	1	1	300	300	240	60	60	240	16	0.8	0.2	OUI
25/05/2023	Tonkean	MF	Eric	6	M	Test	cond1	2	17	1	LHL	1	D	Red bean	Red bean	G	G	Red bean	0	1	300	300	240	60	60	240	0.0625	0.2	0.8	OUI
25/05/2023	Tonkean	MF	Eric	6	M	Test	cond1	2	18	1	TR	0	G	Peanut	Red bean	G	G	Peanut	0	1	300	300	240	60	60	240	0.0625	0.2	0.8	OUI
25/05/2023	Tonkean	MF	Eric	6	M	Test	cond1	2	19	1	LTR	0	D	Red bean	Peanut	D	D	Peanut	1	1	300	300	240	60	60	240	16	0.8	0.2	OUI
25/05/2023	Tonkean	MF	Eric	6	M	Test	cond1	2	20	1	CD	1	D	Red bean	Peanut	G	G	Peanut	0	1	300	300	240	60	60	240	0.0625	0.2	0.8	OUI
02/06/2023	Tonkean	MF	Eric	6	M	Test	cond3	2	19	2	LTR	1	D	Red bean	Red bean	G	G	Red bean	0	1	160	640	128	128	32	512	0.0625	0.5	0.941176470588235	OUI
02/06/2023	Tonkean	MF	Eric	6	M	Test	cond3	2	20	2	TR	0	D	Red bean	Peanut	D	G	Red bean	0	0	160	640	128	128	32	512	16	0.5	0.0588235294117647	OUI
04/04/2023	Tonkean	MF	Ficelle	5	F	Test	cond4	1	1	1	T	1	D	Red bean	Peanut	G	G	Peanut	0	1	288	168	128	8	160	160	0.0625	0.0588235294117647	0.5	NON
04/04/2023	Tonkean	MF	Ficelle	5	F	Test	cond4	1	2	1	D	0	D	Red bean	Red bean	D	D	Red bean	1	1	288	168	128	8	160	160	16	0.941176470588235	0.5	NON
04/04/2023	Tonkean	MF	Ficelle	5	F	Test	cond4	1	3	1	LTR	0	G	Peanut	Red bean	G	G	Peanut	0	1	288	168	128	8	160	160	0.0625	0.0588235294117647	0.5	NON
04/04/2023	Tonkean	MF	Ficelle	5	F	Test	cond4	1	4	1	TR	1	D	Red bean	Red bean	G	G	Red bean	0	1	288	168	128	8	160	160	0.0625	0.0588235294117647	0.5	NON
04/04/2023	Tonkean	MF	Ficelle	5	F	Test	cond4	1	5	1	TL	0	D	Red bean	Peanut	D	G	Red bean	0	0	288	168	128	8	160	160	16	0.941176470588235	0.5	NON
04/04/2023	Tonkean	MF	Ficelle	5	F	Test	cond4	1	6	1	LTL	0	G	Peanut	Peanut	G	G	Peanut	0	1	288	168	128	8	160	160	0.0625	0.0588235294117647	0.5	NON
04/04/2023	Tonkean	MF	Ficelle	5	F	Test	cond4	1	7	1	LHR	1	G	Red bean	Peanut	D	D	Red bean	1	1	288	168	128	8	160	160	16	0.941176470588235	0.5	NON
04/04/2023	Tonkean	MF	Ficelle	5	F	Test	cond4	1	8	1	LHL	0	D	Peanut	Red bean	D	G	Peanut	0	0	288	168	128	8	160	160	16	0.941176470588235	0.5	NON
04/04/2023	Tonkean	MF	Ficelle	5	F	Test	cond4	1	9	1	CD	0	G	Red bean	Red bean	G	G	Red bean	0	1	288	168	128	8	160	160	0.0625	0.0588235294117647	0.5	NON
04/04/2023	Tonkean	MF	Ficelle	5	F	Test	cond4	1	10	1	HA	1	G	Peanut	Red bean	D	D	Peanut	1	1	288	168	128	8	160	160	16	0.941176470588235	0.5	NON
05/04/2023	Tonkean	MF	Ficelle	5	F	Test	cond6	1	1	1	LHL	1	D	Red bean	Peanut	G	D	Red bean	1	0	300	300	240	60	60	240	0.0625	0.2	0.8	NON
05/04/2023	Tonkean	MF	Ficelle	5	F	Test	cond6	1	2	1	T	0	G	Peanut	Red bean	G	G	Peanut	0	1	300	300	240	60	60	240	0.0625	0.2	0.8	NON
05/04/2023	Tonkean	MF	Ficelle	5	F	Test	cond6	1	3	1	LHR	0	D	Red bean	Peanut	D	G	Red bean	0	0	300	300	240	60	60	240	16	0.8	0.2	NON
05/04/2023	Tonkean	MF	Ficelle	5	F	Test	cond6	1	4	1	D	1	G	Peanut	Red bean	D	D	Peanut	1	1	300	300	240	60	60	240	16	0.8	0.2	NON
05/04/2023	Tonkean	MF	Ficelle	5	F	Test	cond6	1	5	1	CD	0	G	Peanut	Red bean	G	G	Peanut	0	1	300	300	240	60	60	240	0.0625	0.2	0.8	NON
05/04/2023	Tonkean	MF	Ficelle	5	F	Test	cond6	1	6	1	LTR	1	D	Red bean	Peanut	G	D	Red bean	1	0	300	300	240	60	60	240	0.0625	0.2	0.8	NON
05/04/2023	Tonkean	MF	Ficelle	5	F	Test	cond6	1	7	1	LTL	1	G	Peanut	Red bean	D	D	Peanut	1	1	300	300	240	60	60	240	16	0.8	0.2	NON
05/04/2023	Tonkean	MF	Ficelle	5	F	Test	cond6	1	8	1	HA	0	D	Red bean	Red bean	D	G	Red bean	0	0	300	300	240	60	60	240	16	0.8	0.2	NON
05/04/2023	Tonkean	MF	Ficelle	5	F	Test	cond6	1	9	1	TR	1	D	Peanut	Red bean	G	D	Peanut	1	0	300	300	240	60	60	240	0.0625	0.2	0.8	NON
05/04/2023	Tonkean	MF	Ficelle	5	F	Test	cond6	1	10	1	TL	1	G	Red bean	Red bean	D	D	Red bean	1	1	300	300	240	60	60	240	16	0.8	0.2	NON
06/04/2023	Tonkean	MF	Ficelle	5	F	Test	cond5a	1	1	2	LHL	0	G	Peanut	Peanut	G	G	Peanut	0	1	40	1280	20	640	20	640	1	0.96969696969697	0.96969696969697	NON
06/04/2023	Tonkean	MF	Ficelle	5	F	Test	cond5a	1	2	2	T	1	G	Peanut	Peanut	D	G	Peanut	0	0	40	1280	20	640	20	640	1	0.0303030303030303	0.0303030303030303	NON
06/04/2023	Tonkean	MF	Ficelle	5	F	Test	cond5a	1	3	2	TR	1	D	Peanut	Peanut	G	G	Peanut	0	1	40	1280	20	640	20	640	1	0.96969696969697	0.96969696969697	NON
06/04/2023	Tonkean	MF	Ficelle	5	F	Test	cond5a	1	4	2	LTL	0	G	Red bean	Peanut	G	D	Peanut	1	0	40	1280	20	640	20	640	1	0.96969696969697	0.96969696969697	NON
06/04/2023	Tonkean	MF	Ficelle	5	F	Test	cond5a	1	5	2	HA	0	D	Red bean	Red bean	D	G	Red bean	0	0	40	1280	20	640	20	640	1	0.0303030303030303	0.0303030303030303	NON
06/04/2023	Tonkean	MF	Ficelle	5	F	Test	cond5a	1	6	2	LTR	1	G	Red bean	Peanut	D	G	Peanut	0	0	40	1280	20	640	20	640	1	0.0303030303030303	0.0303030303030303	NON
06/04/2023	Tonkean	MF	Ficelle	5	F	Test	cond5a	1	7	2	LHR	1	D	Red bean	Red bean	G	G	Red bean	0	1	40	1280	20	640	20	640	1	0.96969696969697	0.96969696969697	NON
06/04/2023	Tonkean	MF	Ficelle	5	F	Test	cond5a	1	8	2	TL	0	D	Red bean	Red bean	D	D	Red bean	1	1	40	1280	20	640	20	640	1	0.0303030303030303	0.0303030303030303	NON
06/04/2023	Tonkean	MF	Ficelle	5	F	Test	cond5a	1	9	2	D	1	G	Peanut	Red bean	D	D	Peanut	1	1	40	1280	20	640	20	640	1	0.0303030303030303	0.0303030303030303	NON
06/04/2023	Tonkean	MF	Ficelle	5	F	Test	cond5a	1	10	2	CD	1	D	Red bean	Red bean	G	G	Red bean	0	1	40	1280	20	640	20	640	1	0.96969696969697	0.96969696969697	NON
11/04/2023	Tonkean	MF	Ficelle	5	F	Test	cond6	2	11	2	LHR	0	G	Peanut	Red bean	G	G	Peanut	0	1	300	300	240	60	60	240	0.0625	0.2	0.8	NON
11/04/2023	Tonkean	MF	Ficelle	5	F	Test	cond6	2	12	2	TR	0	D	Red bean	Peanut	D	G	Red bean	0	0	300	300	240	60	60	240	16	0.8	0.2	NON
11/04/2023	Tonkean	MF	Ficelle	5	F	Test	cond6	2	13	2	HA	1	G	Peanut	Red bean	D	D	Peanut	1	1	300	300	240	60	60	240	16	0.8	0.2	NON
11/04/2023	Tonkean	MF	Ficelle	5	F	Test	cond6	2	14	2	T	1	D	Red bean	Peanut	G	D	Red bean	1	0	300	300	240	60	60	240	0.0625	0.2	0.8	NON
11/04/2023	Tonkean	MF	Ficelle	5	F	Test	cond6	2	15	2	TL	0	G	Peanut	Red bean	G	G	Peanut	0	1	300	300	240	60	60	240	0.0625	0.2	0.8	NON
11/04/2023	Tonkean	MF	Ficelle	5	F	Test	cond6	2	16	2	D	0	D	Red bean	Peanut	D	G	Red bean	0	0	300	300	240	60	60	240	16	0.8	0.2	NON
11/04/2023	Tonkean	MF	Ficelle	5	F	Test	cond6	2	17	2	CD	1	D	Red bean	Peanut	G	D	Red bean	1	0	300	300	240	60	60	240	0.0625	0.2	0.8	NON
11/04/2023	Tonkean	MF	Ficelle	5	F	Test	cond6	2	18	2	LTR	0	G	Peanut	Peanut	G	G	Peanut	0	1	300	300	240	60	60	240	0.0625	0.2	0.8	NON
11/04/2023	Tonkean	MF	Ficelle	5	F	Test	cond6	2	19	2	LHL	1	G	Red bean	Peanut	D	G	Peanut	0	0	300	300	240	60	60	240	16	0.8	0.2	NON
11/04/2023	Tonkean	MF	Ficelle	5	F	Test	cond6	2	20	2	LTL	0	D	Red bean	Red bean	D	G	Red bean	0	0	300	300	240	60	60	240	16	0.8	0.2	NON
13/04/2023	Tonkean	MF	Ficelle	5	F	Test	cond1	1	1	1	LHL	0	D	Red bean	Peanut	D	D	Peanut	1	1	300	300	240	60	60	240	16	0.8	0.2	NON
13/04/2023	Tonkean	MF	Ficelle	5	F	Test	cond1	1	2	1	T	1	D	Red bean	Peanut	G	G	Peanut	0	1	300	300	240	60	60	240	0.0625	0.2	0.8	NON
13/04/2023	Tonkean	MF	Ficelle	5	F	Test	cond1	1	3	1	CD	0	G	Peanut	Red bean	G	G	Peanut	0	1	300	300	240	60	60	240	0.0625	0.2	0.8	NON
13/04/2023	Tonkean	MF	Ficelle	5	F	Test	cond1	1	4	1	LTL	0	D	Red bean	Peanut	D	D	Peanut	1	1	300	300	240	60	60	240	16	0.8	0.2	NON
13/04/2023	Tonkean	MF	Ficelle	5	F	Test	cond1	1	5	1	HA	1	G	Red bean	Red bean	D	D	Red bean	1	1	300	300	240	60	60	240	16	0.8	0.2	NON
13/04/2023	Tonkean	MF	Ficelle	5	F	Test	cond1	1	6	1	D	0	G	Peanut	Red bean	G	G	Peanut	0	1	300	300	240	60	60	240	0.0625	0.2	0.8	NON
13/04/2023	Tonkean	MF	Ficelle	5	F	Test	cond1	1	7	1	LHR	1	D	Red bean	Peanut	G	G	Peanut	0	1	300	300	240	60	60	240	0.0625	0.2	0.8	NON
13/04/2023	Tonkean	MF	Ficelle	5	F	Test	cond1	1	8	1	LTR	1	G	Peanut	Red bean	D	D	Peanut	1	1	300	300	240	60	60	240	16	0.8	0.2	NON
13/04/2023	Tonkean	MF	Ficelle	5	F	Test	cond1	1	9	1	TR	0	G	Red bean	Red bean	G	G	Red bean	0	1	300	300	240	60	60	240	0.0625	0.2	0.8	NON
13/04/2023	Tonkean	MF	Ficelle	5	F	Test	cond1	1	10	1	TL	0	D	Red bean	Peanut	D	D	Peanut	1	1	300	300	240	60	60	240	16	0.8	0.2	NON
17/04/2023	Tonkean	MF	Ficelle	5	F	Test	cond3	1	1	1	HA	0	D	Red bean	Peanut	D	D	Peanut	1	1	160	640	128	128	32	512	16	0.5	0.0588235294117647	NON
17/04/2023	Tonkean	MF	Ficelle	5	F	Test	cond3	1	2	1	LTL	1	D	Red bean	Peanut	G	G	Peanut	0	1	160	640	128	128	32	512	0.0625	0.5	0.941176470588235	NON
17/04/2023	Tonkean	MF	Ficelle	5	F	Test	cond3	1	3	1	LHL	1	G	Peanut	Red bean	D	D	Peanut	1	1	160	640	128	128	32	512	16	0.5	0.0588235294117647	NON
17/04/2023	Tonkean	MF	Ficelle	5	F	Test	cond3	1	4	1	TL	0	G	Peanut	Red bean	G	G	Peanut	0	1	160	640	128	128	32	512	0.0625	0.5	0.941176470588235	NON
17/04/2023	Tonkean	MF	Ficelle	5	F	Test	cond3	1	5	1	D	0	D	Red bean	Red bean	D	D	Red bean	1	1	160	640	128	128	32	512	16	0.5	0.0588235294117647	NON
17/04/2023	Tonkean	MF	Ficelle	5	F	Test	cond3	1	6	1	LHR	1	G	Peanut	Red bean	D	D	Peanut	1	1	160	640	128	128	32	512	16	0.5	0.0588235294117647	NON
17/04/2023	Tonkean	MF	Ficelle	5	F	Test	cond3	1	7	1	TR	0	G	Peanut	Red bean	G	G	Peanut	0	1	160	640	128	128	32	512	0.0625	0.5	0.941176470588235	NON
17/04/2023	Tonkean	MF	Ficelle	5	F	Test	cond3	1	8	1	CD	0	D	Red bean	Red bean	D	G	Red bean	0	0	160	640	128	128	32	512	16	0.5	0.0588235294117647	NON
17/04/2023	Tonkean	MF	Ficelle	5	F	Test	cond3	1	9	1	T	1	D	Red bean	Red bean	G	G	Red bean	0	1	160	640	128	128	32	512	0.0625	0.5	0.941176470588235	NON
17/04/2023	Tonkean	MF	Ficelle	5	F	Test	cond3	1	10	1	LTR	0	G	Peanut	Red bean	G	G	Peanut	0	1	160	640	128	128	32	512	0.0625	0.5	0.941176470588235	NON
18/04/2023	Tonkean	MF	Ficelle	5	F	Test	cond5a	2	11	1	CD	0	D	Peanut	Red bean	D	G	Peanut	0	0	40	1280	20	640	20	640	1	0.0303030303030303	0.0303030303030303	NON
18/04/2023	Tonkean	MF	Ficelle	5	F	Test	cond5a	2	12	1	HA	0	G	Red bean	Red bean	G	G	Red bean	0	1	40	1280	20	640	20	640	1	0.96969696969697	0.96969696969697	NON
18/04/2023	Tonkean	MF	Ficelle	5	F	Test	cond5a	2	13	1	LHR	1	G	Peanut	Red bean	D	D	Peanut	1	1	40	1280	20	640	20	640	1	0.0303030303030303	0.0303030303030303	NON
18/04/2023	Tonkean	MF	Ficelle	5	F	Test	cond5a	2	14	1	LTL	1	D	Red bean	Peanut	G	D	Red bean	1	0	40	1280	20	640	20	640	1	0.96969696969697	0.96969696969697	NON
18/04/2023	Tonkean	MF	Ficelle	5	F	Test	cond5a	2	15	1	LTR	0	G	Peanut	Red bean	G	G	Peanut	0	1	40	1280	20	640	20	640	1	0.96969696969697	0.96969696969697	NON
18/04/2023	Tonkean	MF	Ficelle	5	F	Test	cond5a	2	16	1	D	0	D	Red bean	Red bean	D	G	Red bean	0	0	40	1280	20	640	20	640	1	0.0303030303030303	0.0303030303030303	NON
18/04/2023	Tonkean	MF	Ficelle	5	F	Test	cond5a	2	17	1	LHL	1	G	Red bean	Peanut	D	D	Red bean	1	1	40	1280	20	640	20	640	1	0.0303030303030303	0.0303030303030303	NON
18/04/2023	Tonkean	MF	Ficelle	5	F	Test	cond5a	2	18	1	TR	0	G	Red bean	Peanut	G	G	Red bean	0	1	40	1280	20	640	20	640	1	0.96969696969697	0.96969696969697	NON
18/04/2023	Tonkean	MF	Ficelle	5	F	Test	cond5a	2	19	1	TL	0	D	Peanut	Peanut	D	G	Peanut	0	0	40	1280	20	640	20	640	1	0.0303030303030303	0.0303030303030303	NON
18/04/2023	Tonkean	MF	Ficelle	5	F	Test	cond5a	2	20	1	T	1	D	Peanut	Peanut	G	D	Peanut	1	0	40	1280	20	640	20	640	1	0.96969696969697	0.96969696969697	NON
06/05/2023	Tonkean	MF	Ficelle	5	F	Test	cond1	2	11	2	LHR	0	G	Peanut	Red bean	G	G	Peanut	0	1	300	300	240	60	60	240	0.0625	0.2	0.8	OUI
06/05/2023	Tonkean	MF	Ficelle	5	F	Test	cond1	2	12	2	TR	1	D	Red bean	Peanut	G	G	Peanut	0	1	300	300	240	60	60	240	0.0625	0.2	0.8	OUI
06/05/2023	Tonkean	MF	Ficelle	5	F	Test	cond1	2	13	2	LTL	1	G	Peanut	Red bean	D	D	Peanut	1	1	300	300	240	60	60	240	16	0.8	0.2	OUI
06/05/2023	Tonkean	MF	Ficelle	5	F	Test	cond1	2	14	2	TL	0	D	Red bean	Peanut	D	D	Peanut	1	1	300	300	240	60	60	240	16	0.8	0.2	OUI
06/05/2023	Tonkean	MF	Ficelle	5	F	Test	cond1	2	15	2	LHL	0	G	Red bean	Red bean	G	G	Red bean	0	1	300	300	240	60	60	240	0.0625	0.2	0.8	OUI
06/05/2023	Tonkean	MF	Ficelle	5	F	Test	cond1	2	16	2	HA	1	D	Red bean	Peanut	G	D	Red bean	1	0	300	300	240	60	60	240	0.0625	0.2	0.8	OUI
06/05/2023	Tonkean	MF	Ficelle	5	F	Test	cond1	2	17	2	D	1	G	Peanut	Red bean	D	D	Peanut	1	1	300	300	240	60	60	240	16	0.8	0.2	OUI
06/05/2023	Tonkean	MF	Ficelle	5	F	Test	cond1	2	18	2	LTR	0	D	Red bean	Red bean	D	G	Red bean	0	0	300	300	240	60	60	240	16	0.8	0.2	OUI
06/05/2023	Tonkean	MF	Ficelle	5	F	Test	cond1	2	19	2	T	1	D	Red bean	Red bean	G	D	Red bean	1	0	300	300	240	60	60	240	0.0625	0.2	0.8	OUI
06/05/2023	Tonkean	MF	Ficelle	5	F	Test	cond1	2	20	2	CD	1	G	Red bean	Red bean	D	D	Red bean	1	1	300	300	240	60	60	240	16	0.8	0.2	OUI
28/03/2023	Tonkean	M1	Olli	13	M	Test	cond5b	1	1	2	LHR	0	D	Peanut	Peanut	D	G	Peanut	0	0	160	640	80	320	80	320	1	0.2	0.2	NON
03/04/2023	Tonkean	M1	Olli	13	M	Test	cond5b	1	2	2	HA	0	G	Peanut	Red bean	G	G	Peanut	0	1	160	640	80	320	80	320	1	0.8	0.8	NON
03/04/2023	Tonkean	M1	Olli	13	M	Test	cond5b	1	3	2	T	1	D	Red bean	Red bean	G	G	Red bean	0	1	160	640	80	320	80	320	1	0.8	0.8	NON
03/04/2023	Tonkean	M1	Olli	13	M	Test	cond5b	1	4	2	D	1	G	Red bean	Red bean	D	D	Red bean	1	1	160	640	80	320	80	320	1	0.2	0.2	NON
03/04/2023	Tonkean	M1	Olli	13	M	Test	cond5b	1	5	2	TR	0	G	Peanut	Red bean	G	D	Peanut	1	0	160	640	80	320	80	320	1	0.8	0.8	NON
03/04/2023	Tonkean	M1	Olli	13	M	Test	cond5b	1	6	2	LTR	0	D	Peanut	Peanut	D	D	Peanut	1	1	160	640	80	320	80	320	1	0.2	0.2	NON
03/04/2023	Tonkean	M1	Olli	13	M	Test	cond5b	1	7	2	TL	1	D	Peanut	Red bean	G	G	Peanut	0	1	160	640	80	320	80	320	1	0.8	0.8	NON
03/04/2023	Tonkean	M1	Olli	13	M	Test	cond5b	1	8	2	LTL	0	G	Peanut	Peanut	G	D	Peanut	1	0	160	640	80	320	80	320	1	0.8	0.8	NON
03/04/2023	Tonkean	M1	Olli	13	M	Test	cond5b	1	9	2	LHL	0	D	Red bean	Peanut	D	D	Red bean	1	1	160	640	80	320	80	320	1	0.2	0.2	NON
03/04/2023	Tonkean	M1	Olli	13	M	Test	cond5b	1	10	2	CD	1	G	Red bean	Red bean	D	G	Red bean	0	0	160	640	80	320	80	320	1	0.2	0.2	NON
07/05/2023	Tonkean	MF	Ficelle	5	F	Test	cond2a	2	11	1	LHL	0	G	Peanut	Red bean	G	G	Peanut	0	1	40	1280	32	256	8	1024	0.0625	0.888888888888889	0.992248062015504	OUI
07/05/2023	Tonkean	MF	Ficelle	5	F	Test	cond2a	2	12	1	T	1	G	Peanut	Red bean	D	D	Peanut	1	1	40	1280	32	256	8	1024	16	0.111111111111111	0.00775193798449612	OUI
07/05/2023	Tonkean	MF	Ficelle	5	F	Test	cond2a	2	13	1	TR	0	D	Red bean	Peanut	D	D	Peanut	1	1	40	1280	32	256	8	1024	16	0.111111111111111	0.00775193798449612	OUI
07/05/2023	Tonkean	MF	Ficelle	5	F	Test	cond2a	2	14	1	LHR	0	G	Peanut	Red bean	G	G	Peanut	0	1	40	1280	32	256	8	1024	0.0625	0.888888888888889	0.992248062015504	OUI
07/05/2023	Tonkean	MF	Ficelle	5	F	Test	cond2a	2	15	1	LTR	1	G	Red bean	Red bean	D	D	Red bean	1	1	40	1280	32	256	8	1024	16	0.111111111111111	0.00775193798449612	OUI
07/05/2023	Tonkean	MF	Ficelle	5	F	Test	cond2a	2	16	1	LTL	1	D	Red bean	Peanut	G	G	Peanut	0	1	40	1280	32	256	8	1024	0.0625	0.888888888888889	0.992248062015504	OUI
07/05/2023	Tonkean	MF	Ficelle	5	F	Test	cond2a	2	17	1	TL	0	D	Red bean	Peanut	D	D	Peanut	1	1	40	1280	32	256	8	1024	16	0.111111111111111	0.00775193798449612	OUI
07/05/2023	Tonkean	MF	Ficelle	5	F	Test	cond2a	2	18	1	D	1	G	Red bean	Red bean	D	D	Red bean	1	1	40	1280	32	256	8	1024	16	0.111111111111111	0.00775193798449612	OUI
07/05/2023	Tonkean	MF	Ficelle	5	F	Test	cond2a	2	19	1	CD	1	D	Red bean	Peanut	G	G	Peanut	0	1	40	1280	32	256	8	1024	0.0625	0.888888888888889	0.992248062015504	OUI
07/05/2023	Tonkean	MF	Ficelle	5	F	Test	cond2a	2	20	1	HA	0	G	Peanut	Red bean	G	G	Peanut	0	1	40	1280	32	256	8	1024	0.0625	0.888888888888889	0.992248062015504	OUI
08/05/2023	Tonkean	MF	Ficelle	5	F	Test	cond5b	1	1	2	LTR	1	G	Red bean	Red bean	D	G	Red bean	0	0	160	640	80	320	80	320	1	0.2	0.2	OUI
08/05/2023	Tonkean	MF	Ficelle	5	F	Test	cond5b	1	2	2	TL	0	D	Peanut	Red bean	D	G	Peanut	0	0	160	640	80	320	80	320	1	0.2	0.2	OUI
08/05/2023	Tonkean	MF	Ficelle	5	F	Test	cond5b	1	3	2	CD	1	D	Red bean	Red bean	G	D	Red bean	1	0	160	640	80	320	80	320	1	0.8	0.8	OUI
08/05/2023	Tonkean	MF	Ficelle	5	F	Test	cond5b	1	4	2	LHR	1	G	Red bean	Red bean	D	D	Red bean	1	1	160	640	80	320	80	320	1	0.2	0.2	OUI
08/05/2023	Tonkean	MF	Ficelle	5	F	Test	cond5b	1	5	2	HA	0	D	Red bean	Red bean	D	G	Red bean	0	0	160	640	80	320	80	320	1	0.2	0.2	OUI
08/05/2023	Tonkean	MF	Ficelle	5	F	Test	cond5b	1	6	2	LHL	0	G	Red bean	Peanut	G	G	Red bean	0	1	160	640	80	320	80	320	1	0.8	0.8	OUI
08/05/2023	Tonkean	MF	Ficelle	5	F	Test	cond5b	1	7	2	TR	1	D	Peanut	Peanut	G	D	Peanut	1	0	160	640	80	320	80	320	1	0.8	0.8	OUI
08/05/2023	Tonkean	MF	Ficelle	5	F	Test	cond5b	1	8	2	LTL	1	G	Peanut	Red bean	D	D	Peanut	1	1	160	640	80	320	80	320	1	0.2	0.2	OUI
08/05/2023	Tonkean	MF	Ficelle	5	F	Test	cond5b	1	9	2	T	0	G	Red bean	Red bean	G	G	Red bean	0	1	160	640	80	320	80	320	1	0.8	0.8	OUI
08/05/2023	Tonkean	MF	Ficelle	5	F	Test	cond5b	1	10	2	D	1	D	Red bean	Peanut	G	D	Red bean	1	0	160	640	80	320	80	320	1	0.8	0.8	OUI
09/05/2023	Tonkean	MF	Ficelle	5	F	Test	cond2b	1	1	1	HA	0	D	Red bean	Peanut	D	D	Peanut	1	1	70	840	56	168	14	672	16	0.25	0.0204081632653061	OUI
09/05/2023	Tonkean	MF	Ficelle	5	F	Test	cond2b	1	2	1	LTR	1	G	Peanut	Red bean	D	D	Peanut	1	1	70	840	56	168	14	672	16	0.25	0.0204081632653061	OUI
09/05/2023	Tonkean	MF	Ficelle	5	F	Test	cond2b	1	3	1	CD	0	G	Peanut	Red bean	G	G	Peanut	0	1	70	840	56	168	14	672	0.0625	0.75	0.979591836734694	OUI
09/05/2023	Tonkean	MF	Ficelle	5	F	Test	cond2b	1	4	1	LHR	1	D	Red bean	Peanut	G	G	Peanut	0	1	70	840	56	168	14	672	0.0625	0.75	0.979591836734694	OUI
09/05/2023	Tonkean	MF	Ficelle	5	F	Test	cond2b	1	5	1	LTL	0	D	Red bean	Red bean	D	D	Red bean	1	1	70	840	56	168	14	672	16	0.25	0.0204081632653061	OUI
09/05/2023	Tonkean	MF	Ficelle	5	F	Test	cond2b	1	6	1	TL	0	G	Peanut	Red bean	G	G	Peanut	0	1	70	840	56	168	14	672	0.0625	0.75	0.979591836734694	OUI
09/05/2023	Tonkean	MF	Ficelle	5	F	Test	cond2b	1	7	1	TR	1	D	Red bean	Peanut	G	G	Peanut	0	1	70	840	56	168	14	672	0.0625	0.75	0.979591836734694	OUI
09/05/2023	Tonkean	MF	Ficelle	5	F	Test	cond2b	1	8	1	T	0	D	Red bean	Peanut	D	D	Peanut	1	1	70	840	56	168	14	672	16	0.25	0.0204081632653061	OUI
09/05/2023	Tonkean	MF	Ficelle	5	F	Test	cond2b	1	9	1	LHL	1	G	Red bean	Red bean	D	D	Red bean	1	1	70	840	56	168	14	672	16	0.25	0.0204081632653061	OUI
09/05/2023	Tonkean	MF	Ficelle	5	F	Test	cond2b	1	10	1	D	0	G	Peanut	Red bean	G	G	Peanut	0	1	70	840	56	168	14	672	0.0625	0.75	0.979591836734694	OUI
10/05/2023	Tonkean	MF	Ficelle	5	F	Test	cond3	2	11	2	LHR	1	G	Peanut	Red bean	D	D	Peanut	1	1	160	640	128	128	32	512	16	0.5	0.0588235294117647	OUI
10/05/2023	Tonkean	MF	Ficelle	5	F	Test	cond3	2	12	2	CD	0	D	Red bean	Peanut	D	D	Peanut	1	1	160	640	128	128	32	512	16	0.5	0.0588235294117647	OUI
10/05/2023	Tonkean	MF	Ficelle	5	F	Test	cond3	2	13	2	T	1	D	Red bean	Peanut	G	G	Peanut	0	1	160	640	128	128	32	512	0.0625	0.5	0.941176470588235	OUI
10/05/2023	Tonkean	MF	Ficelle	5	F	Test	cond3	2	14	2	LTR	0	G	Peanut	Red bean	G	G	Peanut	0	1	160	640	128	128	32	512	0.0625	0.5	0.941176470588235	OUI
10/05/2023	Tonkean	MF	Ficelle	5	F	Test	cond3	2	15	2	HA	0	D	Red bean	Red bean	D	D	Red bean	1	1	160	640	128	128	32	512	16	0.5	0.0588235294117647	OUI
10/05/2023	Tonkean	MF	Ficelle	5	F	Test	cond3	2	16	2	D	1	D	Red bean	Peanut	G	G	Peanut	0	1	160	640	128	128	32	512	0.0625	0.5	0.941176470588235	OUI
10/05/2023	Tonkean	MF	Ficelle	5	F	Test	cond3	2	17	2	LTL	1	G	Peanut	Red bean	D	G	Red bean	0	0	160	640	128	128	32	512	16	0.5	0.0588235294117647	OUI
10/05/2023	Tonkean	MF	Ficelle	5	F	Test	cond3	2	18	2	TR	0	G	Peanut	Red bean	G	G	Peanut	0	1	160	640	128	128	32	512	0.0625	0.5	0.941176470588235	OUI
10/05/2023	Tonkean	MF	Ficelle	5	F	Test	cond3	2	19	2	LHL	1	D	Red bean	Peanut	G	G	Peanut	0	1	160	640	128	128	32	512	0.0625	0.5	0.941176470588235	OUI
10/05/2023	Tonkean	MF	Ficelle	5	F	Test	cond3	2	20	2	TL	1	G	Red bean	Red bean	D	G	Red bean	0	0	160	640	128	128	32	512	16	0.5	0.0588235294117647	OUI
11/05/2023	Tonkean	MF	Ficelle	5	F	Test	cond4	2	11	2	T	1	G	Peanut	Red bean	D	D	Peanut	1	1	288	168	128	8	160	160	16	0.941176470588235	0.5	OUI
11/05/2023	Tonkean	MF	Ficelle	5	F	Test	cond4	2	12	2	CD	1	D	Red bean	Red bean	G	G	Red bean	0	1	288	168	128	8	160	160	0.0625	0.0588235294117647	0.5	OUI
11/05/2023	Tonkean	MF	Ficelle	5	F	Test	cond4	2	13	2	LTL	0	G	Peanut	Red bean	G	G	Peanut	0	1	288	168	128	8	160	160	0.0625	0.0588235294117647	0.5	OUI
11/05/2023	Tonkean	MF	Ficelle	5	F	Test	cond4	2	14	2	LHR	0	D	Red bean	Red bean	D	G	Red bean	0	0	288	168	128	8	160	160	16	0.941176470588235	0.5	OUI
11/05/2023	Tonkean	MF	Ficelle	5	F	Test	cond4	2	15	2	HA	1	D	Red bean	Red bean	G	D	Red bean	1	0	288	168	128	8	160	160	0.0625	0.0588235294117647	0.5	OUI
11/05/2023	Tonkean	MF	Ficelle	5	F	Test	cond4	2	16	2	TR	1	G	Red bean	Red bean	D	D	Red bean	1	1	288	168	128	8	160	160	16	0.941176470588235	0.5	OUI
11/05/2023	Tonkean	MF	Ficelle	5	F	Test	cond4	2	17	2	TL	0	D	Red bean	Red bean	D	D	Red bean	1	1	288	168	128	8	160	160	16	0.941176470588235	0.5	OUI
11/05/2023	Tonkean	MF	Ficelle	5	F	Test	cond4	2	18	2	D	1	D	Red bean	Peanut	G	D	Red bean	1	0	288	168	128	8	160	160	0.0625	0.0588235294117647	0.5	OUI
11/05/2023	Tonkean	MF	Ficelle	5	F	Test	cond4	2	19	2	LTR	0	G	Peanut	Red bean	G	G	Peanut	0	1	288	168	128	8	160	160	0.0625	0.0588235294117647	0.5	OUI
11/05/2023	Tonkean	MF	Ficelle	5	F	Test	cond4	2	20	2	LHL	1	G	Red bean	Red bean	D	D	Red bean	1	1	288	168	128	8	160	160	16	0.941176470588235	0.5	OUI
25/05/2023	Tonkean	MF	Ficelle	5	F	Test	cond5b	2	11	1	TR	0	D	Red bean	Red bean	D	G	Red bean	0	0	160	640	80	320	80	320	1	0.2	0.2	OUI
25/05/2023	Tonkean	MF	Ficelle	5	F	Test	cond5b	2	12	1	LTL	0	G	Red bean	Red bean	G	D	Red bean	1	0	160	640	80	320	80	320	1	0.8	0.8	OUI
25/05/2023	Tonkean	MF	Ficelle	5	F	Test	cond5b	2	13	1	HA	1	G	Red bean	Peanut	D	D	Red bean	1	1	160	640	80	320	80	320	1	0.2	0.2	OUI
25/05/2023	Tonkean	MF	Ficelle	5	F	Test	cond5b	2	14	1	TL	0	D	Peanut	Peanut	D	D	Peanut	1	1	160	640	80	320	80	320	1	0.2	0.2	OUI
25/05/2023	Tonkean	MF	Ficelle	5	F	Test	cond5b	2	15	1	CD	1	D	Peanut	Red bean	G	D	Peanut	1	0	160	640	80	320	80	320	1	0.8	0.8	OUI
25/05/2023	Tonkean	MF	Ficelle	5	F	Test	cond5b	2	16	1	T	1	G	Red bean	Peanut	D	G	Peanut	0	0	160	640	80	320	80	320	1	0.2	0.2	OUI
25/05/2023	Tonkean	MF	Ficelle	5	F	Test	cond5b	2	17	1	LHR	0	G	Red bean	Red bean	G	G	Red bean	0	1	160	640	80	320	80	320	1	0.8	0.8	OUI
25/05/2023	Tonkean	MF	Ficelle	5	F	Test	cond5b	2	18	1	D	0	D	Red bean	Red bean	D	G	Red bean	0	0	160	640	80	320	80	320	1	0.2	0.2	OUI
25/05/2023	Tonkean	MF	Ficelle	5	F	Test	cond5b	2	19	1	LHL	1	D	Peanut	Red bean	G	D	Peanut	1	0	160	640	80	320	80	320	1	0.8	0.8	OUI
25/05/2023	Tonkean	MF	Ficelle	5	F	Test	cond5b	2	20	1	LTR	0	G	Red bean	Red bean	G	G	Red bean	0	1	160	640	80	320	80	320	1	0.8	0.8	OUI
26/05/2023	Tonkean	MF	Ficelle	5	F	Test	cond2b	2	11	2	TL	1	D	Red bean	Peanut	G	D	Red bean	1	0	70	840	56	168	14	672	0.0625	0.75	0.979591836734694	OUI
26/05/2023	Tonkean	MF	Ficelle	5	F	Test	cond2b	2	12	2	T	1	G	Peanut	Red bean	D	G	Red bean	0	0	70	840	56	168	14	672	16	0.25	0.0204081632653061	OUI
26/05/2023	Tonkean	MF	Ficelle	5	F	Test	cond2b	2	13	2	LTR	0	D	Red bean	Peanut	D	G	Red bean	0	0	70	840	56	168	14	672	16	0.25	0.0204081632653061	OUI
26/05/2023	Tonkean	MF	Ficelle	5	F	Test	cond2b	2	14	2	D	1	D	Red bean	Peanut	G	D	Red bean	1	0	70	840	56	168	14	672	0.0625	0.75	0.979591836734694	OUI
26/05/2023	Tonkean	MF	Ficelle	5	F	Test	cond2b	2	15	2	LHL	0	G	Peanut	Peanut	G	G	Peanut	0	1	70	840	56	168	14	672	0.0625	0.75	0.979591836734694	OUI
26/05/2023	Tonkean	MF	Ficelle	5	F	Test	cond2b	2	16	2	HA	1	G	Peanut	Peanut	D	G	Peanut	0	0	70	840	56	168	14	672	16	0.25	0.0204081632653061	OUI
26/05/2023	Tonkean	MF	Ficelle	5	F	Test	cond2b	2	17	2	LHR	1	D	Red bean	Peanut	G	G	Peanut	0	1	70	840	56	168	14	672	0.0625	0.75	0.979591836734694	OUI
26/05/2023	Tonkean	MF	Ficelle	5	F	Test	cond2b	2	18	2	CD	0	G	Peanut	Red bean	G	G	Peanut	0	1	70	840	56	168	14	672	0.0625	0.75	0.979591836734694	OUI
26/05/2023	Tonkean	MF	Ficelle	5	F	Test	cond2b	2	19	2	TR	1	G	Peanut	Red bean	D	D	Peanut	1	1	70	840	56	168	14	672	16	0.25	0.0204081632653061	OUI
26/05/2023	Tonkean	MF	Ficelle	5	F	Test	cond2b	2	20	2	LTL	0	D	Red bean	Red bean	D	G	Red bean	0	0	70	840	56	168	14	672	16	0.25	0.0204081632653061	OUI
11/05/2023	Tonkean	MF	Horus	3	M	Test	cond4	1	1	2	LTR	1	G	Peanut	Red bean	D	D	Peanut	1	1	288	168	128	8	160	160	16	0.941176470588235	0.5	NON
11/05/2023	Tonkean	MF	Horus	3	M	Test	cond4	1	2	2	TR	0	D	Red bean	Red bean	D	D	Red bean	1	1	288	168	128	8	160	160	16	0.941176470588235	0.5	NON
11/05/2023	Tonkean	MF	Horus	3	M	Test	cond4	1	3	2	T	1	D	Red bean	Peanut	G	G	Peanut	0	1	288	168	128	8	160	160	0.0625	0.0588235294117647	0.5	NON
11/05/2023	Tonkean	MF	Horus	3	M	Test	cond4	1	4	2	TL	0	G	Peanut	Red bean	G	G	Peanut	0	1	288	168	128	8	160	160	0.0625	0.0588235294117647	0.5	NON
11/05/2023	Tonkean	MF	Horus	3	M	Test	cond4	1	5	2	HA	0	D	Red bean	Red bean	D	D	Red bean	1	1	288	168	128	8	160	160	16	0.941176470588235	0.5	NON
11/05/2023	Tonkean	MF	Horus	3	M	Test	cond4	1	6	2	LHL	1	D	Red bean	Peanut	G	D	Red bean	1	0	288	168	128	8	160	160	0.0625	0.0588235294117647	0.5	NON
11/05/2023	Tonkean	MF	Horus	3	M	Test	cond4	1	7	2	CD	0	G	Peanut	Red bean	G	G	Peanut	0	1	288	168	128	8	160	160	0.0625	0.0588235294117647	0.5	NON
11/05/2023	Tonkean	MF	Horus	3	M	Test	cond4	1	8	2	LTL	1	G	Red bean	Red bean	D	D	Red bean	1	1	288	168	128	8	160	160	16	0.941176470588235	0.5	NON
11/05/2023	Tonkean	MF	Horus	3	M	Test	cond4	1	9	2	LHR	0	D	Red bean	Red bean	D	D	Red bean	1	1	288	168	128	8	160	160	16	0.941176470588235	0.5	NON
11/05/2023	Tonkean	MF	Horus	3	M	Test	cond4	1	10	2	D	1	D	Red bean	Peanut	G	G	Peanut	0	1	288	168	128	8	160	160	0.0625	0.0588235294117647	0.5	NON
28/06/2023	Tonkean	MF	Horus	3	M	Test	cond3	1	1	1	TL	0	D	Red bean	Peanut	D	D	Peanut	1	1	160	640	128	128	32	512	16	0.5	0.0588235294117647	NON
28/06/2023	Tonkean	MF	Horus	3	M	Test	cond3	1	2	1	D	0	G	Peanut	Red bean	G	D	Red bean	1	0	160	640	128	128	32	512	0.0625	0.5	0.941176470588235	NON
28/06/2023	Tonkean	MF	Horus	3	M	Test	cond3	1	3	1	TR	1	D	Red bean	Peanut	G	D	Red bean	1	0	160	640	128	128	32	512	0.0625	0.5	0.941176470588235	NON
28/06/2023	Tonkean	MF	Horus	3	M	Test	cond3	1	4	1	LHR	1	G	Peanut	Red bean	D	G	Red bean	0	0	160	640	128	128	32	512	16	0.5	0.0588235294117647	NON
28/06/2023	Tonkean	MF	Horus	3	M	Test	cond3	1	5	1	LTR	0	G	Peanut	Red bean	G	D	Red bean	1	0	160	640	128	128	32	512	0.0625	0.5	0.941176470588235	NON
28/06/2023	Tonkean	MF	Horus	3	M	Test	cond3	1	6	1	LTL	1	D	Peanut	Peanut	G	D	Peanut	1	0	160	640	128	128	32	512	0.0625	0.5	0.941176470588235	NON
28/06/2023	Tonkean	MF	Horus	3	M	Test	cond3	1	7	1	LHL	0	D	Red bean	Peanut	D	D	Peanut	1	1	160	640	128	128	32	512	16	0.5	0.0588235294117647	NON
28/06/2023	Tonkean	MF	Horus	3	M	Test	cond3	1	8	1	T	1	G	Peanut	Red bean	D	D	Peanut	1	1	160	640	128	128	32	512	16	0.5	0.0588235294117647	NON
28/06/2023	Tonkean	MF	Horus	3	M	Test	cond3	1	9	1	HA	0	G	Peanut	Red bean	G	D	Red bean	1	0	160	640	128	128	32	512	0.0625	0.5	0.941176470588235	NON
28/06/2023	Tonkean	MF	Horus	3	M	Test	cond3	1	10	1	CD	0	D	Red bean	Peanut	D	D	Peanut	1	1	160	640	128	128	32	512	16	0.5	0.0588235294117647	NON
12/07/2023	Tonkean	MF	Horus	3	M	Test	cond4	2	11	1	TL	1	G	Peanut	Red bean	D	D	Peanut	1	1	288	168	128	8	160	160	16	0.941176470588235	0.5	NON
12/07/2023	Tonkean	MF	Horus	3	M	Test	cond4	2	12	1	HA	0	G	Red bean	Red bean	G	G	Red bean	0	1	288	168	128	8	160	160	0.0625	0.0588235294117647	0.5	NON
12/07/2023	Tonkean	MF	Horus	3	M	Test	cond4	2	13	1	D	0	D	Red bean	Peanut	D	D	Peanut	1	1	288	168	128	8	160	160	16	0.941176470588235	0.5	NON
12/07/2023	Tonkean	MF	Horus	3	M	Test	cond4	2	14	1	LTR	1	G	Red bean	Red bean	D	D	Red bean	1	1	288	168	128	8	160	160	16	0.941176470588235	0.5	NON
12/07/2023	Tonkean	MF	Horus	3	M	Test	cond4	2	15	1	CD	1	D	Red bean	Peanut	G	G	Peanut	0	1	288	168	128	8	160	160	0.0625	0.0588235294117647	0.5	NON
12/07/2023	Tonkean	MF	Horus	3	M	Test	cond4	2	16	1	LHL	0	G	Red bean	Red bean	G	G	Red bean	0	1	288	168	128	8	160	160	0.0625	0.0588235294117647	0.5	NON
08/08/2023	Tonkean	MF	Horus	3	M	Test	cond5b	1	1	1	LHR	0	D	Red bean	Peanut	D	D	Peanut	1	1	160	640	80	320	80	320	1	0.2	0.2	NON
08/08/2023	Tonkean	MF	Horus	3	M	Test	cond5b	1	2	1	D	1	G	Red bean	Red bean	D	G	Red bean	0	0	160	640	80	320	80	320	1	0.2	0.2	NON
08/08/2023	Tonkean	MF	Horus	3	M	Test	cond5b	1	3	1	CD	1	D	Peanut	Red bean	G	G	Red bean	0	1	160	640	80	320	80	320	1	0.8	0.8	NON
08/08/2023	Tonkean	MF	Horus	3	M	Test	cond5b	1	4	1	HA	0	G	Peanut	Peanut	G	G	Peanut	0	1	160	640	80	320	80	320	1	0.8	0.8	NON
08/08/2023	Tonkean	MF	Horus	3	M	Test	cond5b	1	5	1	T	1	G	Red bean	Peanut	D	D	Red bean	1	1	160	640	80	320	80	320	1	0.2	0.2	NON
08/08/2023	Tonkean	MF	Horus	3	M	Test	cond5b	1	6	1	LHL	1	D	Red bean	Peanut	G	D	Red bean	1	0	160	640	80	320	80	320	1	0.8	0.8	NON
08/08/2023	Tonkean	MF	Horus	3	M	Test	cond5b	1	7	1	LTL	0	G	Peanut	Peanut	G	D	Peanut	1	0	160	640	80	320	80	320	1	0.8	0.8	NON
08/08/2023	Tonkean	MF	Horus	3	M	Test	cond5b	1	8	1	TL	0	D	Red bean	Peanut	D	D	Peanut	1	1	160	640	80	320	80	320	1	0.2	0.2	NON
08/08/2023	Tonkean	MF	Horus	3	M	Test	cond5b	1	9	1	TR	1	D	Red bean	Red bean	G	D	Red bean	1	0	160	640	80	320	80	320	1	0.8	0.8	NON
08/08/2023	Tonkean	MF	Horus	3	M	Test	cond5b	1	10	1	LTR	1	G	Red bean	Red bean	D	G	Red bean	0	0	160	640	80	320	80	320	1	0.2	0.2	NON
09/08/2023	Tonkean	MF	Horus	3	M	Test	cond6	1	1	1	LHR	0	G	Peanut	Red bean	G	G	Peanut	0	1	300	300	240	60	60	240	0.0625	0.2	0.8	NON
09/08/2023	Tonkean	MF	Horus	3	M	Test	cond6	1	2	1	T	1	D	Red bean	Peanut	G	G	Peanut	0	1	300	300	240	60	60	240	0.0625	0.2	0.8	NON
09/08/2023	Tonkean	MF	Horus	3	M	Test	cond6	1	3	1	D	1	G	Peanut	Red bean	D	G	Red bean	0	0	300	300	240	60	60	240	16	0.8	0.2	NON
09/08/2023	Tonkean	MF	Horus	3	M	Test	cond6	1	4	1	LHL	0	D	Red bean	Peanut	D	D	Peanut	1	1	300	300	240	60	60	240	16	0.8	0.2	NON
09/08/2023	Tonkean	MF	Horus	3	M	Test	cond6	1	5	1	TL	1	D	Red bean	Peanut	G	G	Peanut	0	1	300	300	240	60	60	240	0.0625	0.2	0.8	NON
09/08/2023	Tonkean	MF	Horus	3	M	Test	cond6	1	6	1	LTR	1	G	Red bean	Red bean	D	G	Red bean	0	0	300	300	240	60	60	240	16	0.8	0.2	NON
09/08/2023	Tonkean	MF	Horus	3	M	Test	cond6	1	7	1	LTL	0	G	Red bean	Red bean	G	D	Red bean	1	0	300	300	240	60	60	240	0.0625	0.2	0.8	NON
09/08/2023	Tonkean	MF	Horus	3	M	Test	cond6	1	8	1	CD	0	D	Red bean	Red bean	D	D	Red bean	1	1	300	300	240	60	60	240	16	0.8	0.2	NON
09/08/2023	Tonkean	MF	Horus	3	M	Test	cond6	1	9	1	TR	1	D	Red bean	Peanut	G	D	Red bean	1	0	300	300	240	60	60	240	0.0625	0.2	0.8	NON
09/08/2023	Tonkean	MF	Horus	3	M	Test	cond6	1	10	1	HA	1	G	Peanut	Peanut	D	G	Peanut	0	0	300	300	240	60	60	240	16	0.8	0.2	NON
10/08/2023	Tonkean	MF	Horus	3	M	Test	cond5a	1	1	1	LTL	0	D	Red bean	Peanut	D	D	Peanut	1	1	40	1280	20	640	20	640	1	0.0303030303030303	0.0303030303030303	NON
10/08/2023	Tonkean	MF	Horus	3	M	Test	cond5a	1	2	1	TL	1	D	Red bean	Red bean	G	D	Red bean	1	0	40	1280	20	640	20	640	1	0.96969696969697	0.96969696969697	NON
10/08/2023	Tonkean	MF	Horus	3	M	Test	cond5a	1	3	1	T	1	G	Red bean	Peanut	D	G	Peanut	0	0	40	1280	20	640	20	640	1	0.0303030303030303	0.0303030303030303	NON
10/08/2023	Tonkean	MF	Horus	3	M	Test	cond5a	1	4	1	LHR	0	D	Peanut	Red bean	D	G	Peanut	0	0	40	1280	20	640	20	640	1	0.0303030303030303	0.0303030303030303	NON
10/08/2023	Tonkean	MF	Horus	3	M	Test	cond5a	1	5	1	CD	0	G	Red bean	Red bean	G	D	Red bean	1	0	40	1280	20	640	20	640	1	0.96969696969697	0.96969696969697	NON
10/08/2023	Tonkean	MF	Horus	3	M	Test	cond5a	1	6	1	LHL	1	G	Red bean	Red bean	D	G	Red bean	0	0	40	1280	20	640	20	640	1	0.0303030303030303	0.0303030303030303	NON
10/08/2023	Tonkean	MF	Horus	3	M	Test	cond5a	1	7	1	D	1	D	Peanut	Red bean	G	G	Red bean	0	1	40	1280	20	640	20	640	1	0.96969696969697	0.96969696969697	NON
10/08/2023	Tonkean	MF	Horus	3	M	Test	cond5a	1	8	1	LTR	0	G	Peanut	Peanut	G	D	Peanut	1	0	40	1280	20	640	20	640	1	0.96969696969697	0.96969696969697	NON
10/08/2023	Tonkean	MF	Horus	3	M	Test	cond5a	1	9	1	TR	0	D	Peanut	Peanut	D	G	Peanut	0	0	40	1280	20	640	20	640	1	0.0303030303030303	0.0303030303030303	NON
10/08/2023	Tonkean	MF	Horus	3	M	Test	cond5a	1	10	1	HA	1	D	Red bean	Peanut	G	D	Red bean	1	0	40	1280	20	640	20	640	1	0.96969696969697	0.96969696969697	NON
12/06/2023	Tonkean	MF	Eric	6	M	Test	cond5a	2	11	1	LHL	0	D	Red bean	Red bean	D	G	Red bean	0	0	40	1280	20	640	20	640	1	0.0303030303030303	0.0303030303030303	OUI
12/06/2023	Tonkean	MF	Eric	6	M	Test	cond5a	2	12	1	LHR	1	D	Red bean	Red bean	G	D	Red bean	1	0	40	1280	20	640	20	640	1	0.96969696969697	0.96969696969697	OUI
12/06/2023	Tonkean	MF	Eric	6	M	Test	cond5a	2	13	1	CD	0	G	Red bean	Peanut	G	D	Peanut	1	0	40	1280	20	640	20	640	1	0.96969696969697	0.96969696969697	OUI
13/06/2023	Tonkean	MF	Eric	6	M	Test	cond5a	2	14	1	TL	1	G	Red bean	Red bean	D	G	Red bean	0	0	40	1280	20	640	20	640	1	0.0303030303030303	0.0303030303030303	OUI
13/06/2023	Tonkean	MF	Eric	6	M	Test	cond5a	2	15	1	HA	0	D	Peanut	Red bean	D	G	Peanut	0	0	40	1280	20	640	20	640	1	0.0303030303030303	0.0303030303030303	OUI
13/06/2023	Tonkean	MF	Eric	6	M	Test	cond5a	2	16	1	LTL	1	D	Red bean	Red bean	G	D	Red bean	1	0	40	1280	20	640	20	640	1	0.96969696969697	0.96969696969697	OUI
13/06/2023	Tonkean	MF	Eric	6	M	Test	cond5a	2	17	1	T	1	G	Red bean	Peanut	D	G	Peanut	0	0	40	1280	20	640	20	640	1	0.0303030303030303	0.0303030303030303	OUI
13/06/2023	Tonkean	MF	Eric	6	M	Test	cond5a	2	18	1	TR	0	G	Red bean	Peanut	G	D	Peanut	1	0	40	1280	20	640	20	640	1	0.96969696969697	0.96969696969697	OUI
13/06/2023	Tonkean	MF	Eric	6	M	Test	cond5a	2	19	1	LTR	1	D	Red bean	Red bean	G	D	Red bean	1	0	40	1280	20	640	20	640	1	0.96969696969697	0.96969696969697	OUI
13/06/2023	Tonkean	MF	Eric	6	M	Test	cond5a	2	20	1	D	1	G	Red bean	Peanut	D	G	Peanut	0	0	40	1280	20	640	20	640	1	0.0303030303030303	0.0303030303030303	OUI
17/08/2023	Tonkean	MF	Horus	3	M	Test	cond1	1	1	1	CD	0	G	Peanut	Red bean	G	G	Peanut	0	1	300	300	240	60	60	240	0.0625	0.2	0.8	NON
17/08/2023	Tonkean	MF	Horus	3	M	Test	cond1	1	2	1	LTR	1	D	Red bean	Peanut	G	G	Peanut	0	1	300	300	240	60	60	240	0.0625	0.2	0.8	NON
17/08/2023	Tonkean	MF	Horus	3	M	Test	cond1	1	3	1	T	1	G	Peanut	Red bean	D	D	Peanut	1	1	300	300	240	60	60	240	16	0.8	0.2	NON
17/08/2023	Tonkean	MF	Horus	3	M	Test	cond1	1	4	1	LHR	0	G	Peanut	Red bean	G	D	Red bean	1	0	300	300	240	60	60	240	0.0625	0.2	0.8	NON
17/08/2023	Tonkean	MF	Horus	3	M	Test	cond1	1	5	1	TR	0	D	Red bean	Peanut	D	D	Peanut	1	1	300	300	240	60	60	240	16	0.8	0.2	NON
17/08/2023	Tonkean	MF	Horus	3	M	Test	cond1	1	6	1	LHL	1	D	Red bean	Red bean	G	G	Red bean	0	1	300	300	240	60	60	240	0.0625	0.2	0.8	NON
17/08/2023	Tonkean	MF	Horus	3	M	Test	cond1	1	7	1	LTL	1	G	Peanut	Red bean	D	D	Peanut	1	1	300	300	240	60	60	240	16	0.8	0.2	NON
17/08/2023	Tonkean	MF	Horus	3	M	Test	cond1	1	8	1	HA	0	G	Peanut	Red bean	G	G	Peanut	0	1	300	300	240	60	60	240	0.0625	0.2	0.8	NON
17/08/2023	Tonkean	MF	Horus	3	M	Test	cond1	1	9	1	TL	0	D	Red bean	Red bean	D	D	Red bean	1	1	300	300	240	60	60	240	16	0.8	0.2	NON
17/08/2023	Tonkean	MF	Horus	3	M	Test	cond1	1	10	1	D	1	G	Peanut	Red bean	D	G	Red bean	0	0	300	300	240	60	60	240	16	0.8	0.2	NON
18/08/2023	Tonkean	MF	Horus	3	M	Test	cond2a	1	1	1	LHR	0	G	Peanut	Red bean	G	D	Red bean	1	0	40	1280	32	256	8	1024	0.0625	0.888888888888889	0.992248062015504	OUI
18/08/2023	Tonkean	MF	Horus	3	M	Test	cond2a	1	2	1	T	1	G	Peanut	Red bean	D	G	Red bean	0	0	40	1280	32	256	8	1024	16	0.111111111111111	0.00775193798449612	OUI
18/08/2023	Tonkean	MF	Horus	3	M	Test	cond2a	1	3	1	TR	0	D	Red bean	Peanut	D	D	Peanut	1	1	40	1280	32	256	8	1024	16	0.111111111111111	0.00775193798449612	OUI
18/08/2023	Tonkean	MF	Horus	3	M	Test	cond2a	1	4	1	HA	0	G	Peanut	Red bean	G	D	Red bean	1	0	40	1280	32	256	8	1024	0.0625	0.888888888888889	0.992248062015504	OUI
18/08/2023	Tonkean	MF	Horus	3	M	Test	cond2a	1	5	1	D	1	D	Red bean	Peanut	G	G	Peanut	0	1	40	1280	32	256	8	1024	0.0625	0.888888888888889	0.992248062015504	OUI
18/08/2023	Tonkean	MF	Horus	3	M	Test	cond2a	1	6	1	TL	1	G	Peanut	Red bean	D	G	Red bean	0	0	40	1280	32	256	8	1024	16	0.111111111111111	0.00775193798449612	OUI
18/08/2023	Tonkean	MF	Horus	3	M	Test	cond2a	1	7	1	LTR	1	D	Peanut	Peanut	G	D	Peanut	1	0	40	1280	32	256	8	1024	0.0625	0.888888888888889	0.992248062015504	OUI
18/08/2023	Tonkean	MF	Horus	3	M	Test	cond2a	1	8	1	LTL	0	G	Peanut	Red bean	G	D	Red bean	1	0	40	1280	32	256	8	1024	0.0625	0.888888888888889	0.992248062015504	OUI
18/08/2023	Tonkean	MF	Horus	3	M	Test	cond2a	1	9	1	CD	0	D	Red bean	Peanut	D	D	Peanut	1	1	40	1280	32	256	8	1024	16	0.111111111111111	0.00775193798449612	OUI
18/08/2023	Tonkean	MF	Horus	3	M	Test	cond2a	1	10	1	LHL	0	D	Red bean	Peanut	D	G	Red bean	0	0	40	1280	32	256	8	1024	16	0.111111111111111	0.00775193798449612	OUI
21/08/2023	Tonkean	MF	Horus	3	M	Test	cond6	2	11	1	TR	0	G	Peanut	Red bean	G	D	Red bean	1	0	300	300	240	60	60	240	0.0625	0.2	0.8	OUI
21/08/2023	Tonkean	MF	Horus	3	M	Test	cond6	2	12	1	TL	1	D	Red bean	Peanut	G	G	Peanut	0	1	300	300	240	60	60	240	0.0625	0.2	0.8	OUI
21/08/2023	Tonkean	MF	Horus	3	M	Test	cond6	2	13	1	T	0	D	Red bean	Peanut	D	D	Peanut	1	1	300	300	240	60	60	240	16	0.8	0.2	OUI
21/08/2023	Tonkean	MF	Horus	3	M	Test	cond6	2	14	1	D	0	G	Peanut	Red bean	G	D	Red bean	1	0	300	300	240	60	60	240	0.0625	0.2	0.8	OUI
21/08/2023	Tonkean	MF	Horus	3	M	Test	cond6	2	15	1	LHR	1	G	Peanut	Red bean	D	G	Red bean	0	0	300	300	240	60	60	240	16	0.8	0.2	OUI
21/08/2023	Tonkean	MF	Horus	3	M	Test	cond6	2	16	1	LTL	0	D	Red bean	Peanut	D	D	Peanut	1	1	300	300	240	60	60	240	16	0.8	0.2	OUI
21/08/2023	Tonkean	MF	Horus	3	M	Test	cond6	2	17	1	HA	1	D	Red bean	Peanut	G	G	Peanut	0	1	300	300	240	60	60	240	0.0625	0.2	0.8	OUI
21/08/2023	Tonkean	MF	Horus	3	M	Test	cond6	2	18	1	LTR	1	G	Red bean	Red bean	D	G	Red bean	0	0	300	300	240	60	60	240	16	0.8	0.2	OUI
21/08/2023	Tonkean	MF	Horus	3	M	Test	cond6	2	19	1	LHL	0	G	Peanut	Red bean	G	D	Red bean	1	0	300	300	240	60	60	240	0.0625	0.2	0.8	OUI
21/08/2023	Tonkean	MF	Horus	3	M	Test	cond6	2	20	1	CD	0	D	Red bean	Red bean	D	D	Red bean	1	1	300	300	240	60	60	240	16	0.8	0.2	OUI
22/08/2023	Tonkean	MF	Horus	3	M	Test	cond2a	2	11	1	LTL	1	D	Red bean	Peanut	G	G	Peanut	0	1	40	1280	32	256	8	1024	0.0625	0.888888888888889	0.992248062015504	OUI
22/08/2023	Tonkean	MF	Horus	3	M	Test	cond2a	2	12	1	TL	0	G	Peanut	Red bean	G	D	Red bean	1	0	40	1280	32	256	8	1024	0.0625	0.888888888888889	0.992248062015504	OUI
22/08/2023	Tonkean	MF	Horus	3	M	Test	cond2a	2	13	1	TR	1	G	Peanut	Red bean	D	G	Red bean	0	0	40	1280	32	256	8	1024	16	0.111111111111111	0.00775193798449612	OUI
22/08/2023	Tonkean	MF	Horus	3	M	Test	cond2a	2	14	1	LHR	0	D	Red bean	Peanut	D	D	Peanut	1	1	40	1280	32	256	8	1024	16	0.111111111111111	0.00775193798449612	OUI
22/08/2023	Tonkean	MF	Horus	3	M	Test	cond2a	2	15	1	LTR	1	D	Red bean	Peanut	G	G	Peanut	0	1	40	1280	32	256	8	1024	0.0625	0.888888888888889	0.992248062015504	OUI
22/08/2023	Tonkean	MF	Horus	3	M	Test	cond2a	2	16	1	HA	1	G	Peanut	Red bean	D	G	Red bean	0	0	40	1280	32	256	8	1024	16	0.111111111111111	0.00775193798449612	OUI
22/08/2023	Tonkean	MF	Horus	3	M	Test	cond2a	2	17	1	LHL	0	G	Peanut	Red bean	G	D	Red bean	1	0	40	1280	32	256	8	1024	0.0625	0.888888888888889	0.992248062015504	OUI
22/08/2023	Tonkean	MF	Horus	3	M	Test	cond2a	2	18	1	CD	1	D	Peanut	Peanut	G	G	Peanut	0	1	40	1280	32	256	8	1024	0.0625	0.888888888888889	0.992248062015504	OUI
22/08/2023	Tonkean	MF	Horus	3	M	Test	cond2a	2	19	1	T	1	G	Peanut	Red bean	D	G	Red bean	0	0	40	1280	32	256	8	1024	16	0.111111111111111	0.00775193798449612	OUI
22/08/2023	Tonkean	MF	Horus	3	M	Test	cond2a	2	20	1	D	0	D	Red bean	Red bean	D	D	Red bean	1	1	40	1280	32	256	8	1024	16	0.111111111111111	0.00775193798449612	OUI
08/09/2023	Tonkean	MF	Horus	3	M	Test	cond2b	1	1	1	CD	0	D	Red bean	Peanut	D	D	Peanut	1	1	70	840	56	168	14	672	16	0.25	0.0204081632653061	OUI
08/09/2023	Tonkean	MF	Horus	3	M	Test	cond2b	1	2	1	LHR	0	G	Peanut	Red bean	G	G	Peanut	0	1	70	840	56	168	14	672	0.0625	0.75	0.979591836734694	OUI
08/09/2023	Tonkean	MF	Horus	3	M	Test	cond2b	1	3	1	T	1	G	Peanut	Red bean	D	D	Peanut	1	1	70	840	56	168	14	672	16	0.25	0.0204081632653061	OUI
08/09/2023	Tonkean	MF	Horus	3	M	Test	cond2b	1	4	1	LHL	1	D	Red bean	Peanut	G	G	Peanut	0	1	70	840	56	168	14	672	0.0625	0.75	0.979591836734694	OUI
11/09/2023	Tonkean	MF	Horus	3	M	Test	cond2b	1	10	1	TR	0	D	Red bean	Peanut	D	D	Peanut	1	1	70	840	56	168	14	672	16	0.25	0.0204081632653061	OUI
11/09/2023	Tonkean	MF	Horus	3	M	Test	cond2b	1	5	1	LTR	0	G	Red bean	Red bean	G	G	Red bean	0	1	70	840	56	168	14	672	0.0625	0.75	0.979591836734694	OUI
11/09/2023	Tonkean	MF	Horus	3	M	Test	cond2b	1	6	1	LTL	0	D	Red bean	Peanut	D	D	Peanut	1	1	70	840	56	168	14	672	16	0.25	0.0204081632653061	OUI
11/09/2023	Tonkean	MF	Horus	3	M	Test	cond2b	1	7	1	D	1	D	Red bean	Peanut	G	G	Peanut	0	1	70	840	56	168	14	672	0.0625	0.75	0.979591836734694	OUI
11/09/2023	Tonkean	MF	Horus	3	M	Test	cond2b	1	8	1	TL	1	G	Peanut	Red bean	D	G	Red bean	0	0	70	840	56	168	14	672	16	0.25	0.0204081632653061	OUI
11/09/2023	Tonkean	MF	Horus	3	M	Test	cond2b	1	9	1	HA	0	G	Peanut	Peanut	G	D	Peanut	1	0	70	840	56	168	14	672	0.0625	0.75	0.979591836734694	OUI
12/09/2023	Tonkean	MF	Horus	3	M	Test	cond5a	2	11	1	T	1	D	Red bean	Peanut	G	D	Red bean	1	0	40	1280	20	640	20	640	1	0.96969696969697	0.96969696969697	OUI
12/09/2023	Tonkean	MF	Horus	3	M	Test	cond5a	2	12	1	LHR	1	G	Red bean	Red bean	D	G	Red bean	0	0	40	1280	20	640	20	640	1	0.0303030303030303	0.0303030303030303	OUI
12/09/2023	Tonkean	MF	Horus	3	M	Test	cond5a	2	13	1	LTL	0	G	Red bean	Peanut	G	D	Peanut	1	0	40	1280	20	640	20	640	1	0.96969696969697	0.96969696969697	OUI
12/09/2023	Tonkean	MF	Horus	3	M	Test	cond5a	2	14	1	HA	0	D	Red bean	Red bean	D	G	Red bean	0	0	40	1280	20	640	20	640	1	0.0303030303030303	0.0303030303030303	OUI
12/09/2023	Tonkean	MF	Horus	3	M	Test	cond5a	2	15	1	LTR	1	G	Red bean	Peanut	D	G	Peanut	0	0	40	1280	20	640	20	640	1	0.0303030303030303	0.0303030303030303	OUI
12/09/2023	Tonkean	MF	Horus	3	M	Test	cond5a	2	16	1	D	0	G	Red bean	Red bean	G	D	Red bean	1	0	40	1280	20	640	20	640	1	0.96969696969697	0.96969696969697	OUI
12/09/2023	Tonkean	MF	Horus	3	M	Test	cond5a	2	17	1	TL	0	D	Peanut	Red bean	D	G	Peanut	0	0	40	1280	20	640	20	640	1	0.0303030303030303	0.0303030303030303	OUI
12/09/2023	Tonkean	MF	Horus	3	M	Test	cond5a	2	18	1	TR	1	G	Red bean	Peanut	D	G	Peanut	0	0	40	1280	20	640	20	640	1	0.0303030303030303	0.0303030303030303	OUI
12/09/2023	Tonkean	MF	Horus	3	M	Test	cond5a	2	19	1	CD	1	D	Red bean	Red bean	G	D	Red bean	1	0	40	1280	20	640	20	640	1	0.96969696969697	0.96969696969697	OUI
12/09/2023	Tonkean	MF	Horus	3	M	Test	cond5a	2	20	1	LHL	0	G	Red bean	Red bean	G	D	Red bean	1	0	40	1280	20	640	20	640	1	0.96969696969697	0.96969696969697	OUI
14/09/2023	Tonkean	MF	Horus	3	M	Test	cond3	2	11	1	HA	1	D	Red bean	Peanut	G	G	Peanut	0	1	160	640	128	128	32	512	0.0625	0.5	0.941176470588235	OUI
14/09/2023	Tonkean	MF	Horus	3	M	Test	cond3	2	12	1	LTR	1	G	Peanut	Red bean	D	G	Red bean	0	0	160	640	128	128	32	512	16	0.5	0.0588235294117647	OUI
14/09/2023	Tonkean	MF	Horus	3	M	Test	cond3	2	13	1	T	0	D	Red bean	Peanut	D	D	Peanut	1	1	160	640	128	128	32	512	16	0.5	0.0588235294117647	OUI
14/09/2023	Tonkean	MF	Horus	3	M	Test	cond3	2	14	1	TL	0	G	Peanut	Red bean	G	D	Red bean	1	0	160	640	128	128	32	512	0.0625	0.5	0.941176470588235	OUI
14/09/2023	Tonkean	MF	Horus	3	M	Test	cond3	2	15	1	TR	1	G	Peanut	Red bean	D	G	Red bean	0	0	160	640	128	128	32	512	16	0.5	0.0588235294117647	OUI
14/09/2023	Tonkean	MF	Horus	3	M	Test	cond3	2	16	1	CD	1	D	Red bean	Peanut	G	G	Peanut	0	1	160	640	128	128	32	512	0.0625	0.5	0.941176470588235	OUI
14/09/2023	Tonkean	MF	Horus	3	M	Test	cond3	2	17	1	D	0	G	Peanut	Red bean	G	D	Red bean	1	0	160	640	128	128	32	512	0.0625	0.5	0.941176470588235	OUI
14/09/2023	Tonkean	MF	Horus	3	M	Test	cond3	2	18	1	LHL	0	D	Peanut	Peanut	D	D	Peanut	1	1	160	640	128	128	32	512	16	0.5	0.0588235294117647	OUI
14/09/2023	Tonkean	MF	Horus	3	M	Test	cond3	2	19	1	LHR	1	G	Red bean	Peanut	D	D	Red bean	1	1	160	640	128	128	32	512	16	0.5	0.0588235294117647	OUI
14/09/2023	Tonkean	MF	Horus	3	M	Test	cond3	2	20	1	LTL	1	D	Peanut	Peanut	G	D	Peanut	1	0	160	640	128	128	32	512	0.0625	0.5	0.941176470588235	OUI
15/09/2023	Tonkean	MF	Horus	3	M	Test	cond1	2	11	1	T	1	D	Red bean	Peanut	G	G	Peanut	0	1	300	300	240	60	60	240	0.0625	0.2	0.8	OUI
15/09/2023	Tonkean	MF	Horus	3	M	Test	cond1	2	12	1	HA	0	D	Red bean	Peanut	D	G	Red bean	0	0	300	300	240	60	60	240	16	0.8	0.2	OUI
15/09/2023	Tonkean	MF	Horus	3	M	Test	cond1	2	13	1	D	0	G	Peanut	Red bean	G	G	Peanut	0	1	300	300	240	60	60	240	0.0625	0.2	0.8	OUI
15/09/2023	Tonkean	MF	Horus	3	M	Test	cond1	2	14	1	LTL	1	G	Peanut	Red bean	D	D	Peanut	1	1	300	300	240	60	60	240	16	0.8	0.2	OUI
15/09/2023	Tonkean	MF	Horus	3	M	Test	cond1	2	15	1	LTR	1	D	Red bean	Peanut	G	G	Peanut	0	1	300	300	240	60	60	240	0.0625	0.2	0.8	OUI
15/09/2023	Tonkean	MF	Horus	3	M	Test	cond1	2	16	1	LHL	0	D	Red bean	Red bean	D	D	Red bean	1	1	300	300	240	60	60	240	16	0.8	0.2	OUI
15/09/2023	Tonkean	MF	Horus	3	M	Test	cond1	2	17	1	TR	0	G	Peanut	Red bean	G	G	Peanut	0	1	300	300	240	60	60	240	0.0625	0.2	0.8	OUI
15/09/2023	Tonkean	MF	Horus	3	M	Test	cond1	2	18	1	TL	1	G	Red bean	Red bean	D	D	Red bean	1	1	300	300	240	60	60	240	16	0.8	0.2	OUI
15/09/2023	Tonkean	MF	Horus	3	M	Test	cond1	2	19	1	CD	1	D	Red bean	Peanut	G	G	Peanut	0	1	300	300	240	60	60	240	0.0625	0.2	0.8	OUI
15/09/2023	Tonkean	MF	Horus	3	M	Test	cond1	2	20	1	LHR	0	D	Red bean	Peanut	D	G	Red bean	0	0	300	300	240	60	60	240	16	0.8	0.2	OUI
19/09/2023	Tonkean	MF	Horus	3	M	Test	cond2b	2	11	1	D	1	D	Red bean	Peanut	G	D	Red bean	1	0	70	840	56	168	14	672	0.0625	0.75	0.979591836734694	OUI
19/09/2023	Tonkean	MF	Horus	3	M	Test	cond2b	2	12	1	LTR	0	G	Peanut	Red bean	G	G	Peanut	0	1	70	840	56	168	14	672	0.0625	0.75	0.979591836734694	OUI
19/09/2023	Tonkean	MF	Horus	3	M	Test	cond2b	2	13	1	LHR	1	G	Peanut	Red bean	D	G	Red bean	0	0	70	840	56	168	14	672	16	0.25	0.0204081632653061	OUI
19/09/2023	Tonkean	MF	Horus	3	M	Test	cond2b	2	14	1	TL	1	D	Red bean	Peanut	G	G	Peanut	0	1	70	840	56	168	14	672	0.0625	0.75	0.979591836734694	OUI
19/09/2023	Tonkean	MF	Horus	3	M	Test	cond2b	2	15	1	LTL	0	D	Red bean	Peanut	D	D	Peanut	1	1	70	840	56	168	14	672	16	0.25	0.0204081632653061	OUI
19/09/2023	Tonkean	MF	Horus	3	M	Test	cond2b	2	16	1	LHL	1	G	Peanut	Red bean	D	D	Peanut	1	1	70	840	56	168	14	672	16	0.25	0.0204081632653061	OUI
19/09/2023	Tonkean	MF	Horus	3	M	Test	cond2b	2	17	1	TR	0	G	Red bean	Red bean	G	D	Red bean	1	0	70	840	56	168	14	672	0.0625	0.75	0.979591836734694	OUI
19/09/2023	Tonkean	MF	Horus	3	M	Test	cond2b	2	18	1	T	1	D	Red bean	Red bean	G	D	Red bean	1	0	70	840	56	168	14	672	0.0625	0.75	0.979591836734694	OUI
19/09/2023	Tonkean	MF	Horus	3	M	Test	cond2b	2	19	1	HA	0	D	Peanut	Red bean	D	G	Peanut	0	0	70	840	56	168	14	672	16	0.25	0.0204081632653061	OUI
19/09/2023	Tonkean	MF	Horus	3	M	Test	cond2b	2	20	1	CD	1	G	Red bean	Red bean	D	D	Red bean	1	1	70	840	56	168	14	672	16	0.25	0.0204081632653061	OUI
20/09/2023	Tonkean	MF	Horus	3	M	Test	cond5b	2	11	1	TR	0	D	Red bean	Peanut	D	D	Peanut	1	1	160	640	80	320	80	320	1	0.2	0.2	OUI
20/09/2023	Tonkean	MF	Horus	3	M	Test	cond5b	2	12	1	LHR	0	G	Red bean	Red bean	G	G	Red bean	0	1	160	640	80	320	80	320	1	0.8	0.8	OUI
20/09/2023	Tonkean	MF	Horus	3	M	Test	cond5b	2	13	1	LHL	1	D	Red bean	Peanut	G	D	Red bean	1	0	160	640	80	320	80	320	1	0.8	0.8	OUI
20/09/2023	Tonkean	MF	Horus	3	M	Test	cond5b	2	14	1	T	1	G	Peanut	Red bean	D	D	Peanut	1	1	160	640	80	320	80	320	1	0.2	0.2	OUI
18/08/2023	Tonkean	MF	Jeanne	28	F	Test	cond2a	1	1	1	LHR	1	G	Peanut	Red bean	D	G	Red bean	0	0	40	1280	32	256	8	1024	16	0.111111111111111	0.00775193798449612
18/08/2023	Tonkean	MF	Jeanne	28	F	Test	cond2a	1	2	1	T	1	D	Red bean	Peanut	G	D	Red bean	1	0	40	1280	32	256	8	1024	0.0625	0.888888888888889	0.992248062015504
18/08/2023	Tonkean	MF	Jeanne	28	F	Test	cond2a	1	3	1	LHL	0	G	Peanut	Red bean	G	D	Red bean	1	0	40	1280	32	256	8	1024	0.0625	0.888888888888889	0.992248062015504
18/08/2023	Tonkean	MF	Jeanne	28	F	Test	cond2a	1	4	1	TR	1	G	Peanut	Red bean	D	G	Red bean	0	0	40	1280	32	256	8	1024	16	0.111111111111111	0.00775193798449612
18/08/2023	Tonkean	MF	Jeanne	28	F	Test	cond2a	1	5	1	TL	0	D	Peanut	Peanut	D	D	Peanut	1	1	40	1280	32	256	8	1024	16	0.111111111111111	0.00775193798449612
18/08/2023	Tonkean	MF	Jeanne	28	F	Test	cond2a	1	6	1	CD	0	G	Peanut	Peanut	G	D	Peanut	1	0	40	1280	32	256	8	1024	0.0625	0.888888888888889	0.992248062015504
18/08/2023	Tonkean	MF	Jeanne	28	F	Test	cond2a	1	7	1	LTR	1	G	Peanut	Red bean	D	D	Peanut	1	1	40	1280	32	256	8	1024	16	0.111111111111111	0.00775193798449612
18/08/2023	Tonkean	MF	Jeanne	28	F	Test	cond2a	1	8	1	HA	0	D	Red bean	Peanut	D	D	Peanut	1	1	40	1280	32	256	8	1024	16	0.111111111111111	0.00775193798449612
18/08/2023	Tonkean	MF	Jeanne	28	F	Test	cond2a	1	9	1	D	0	G	Peanut	Red bean	G	G	Peanut	0	1	40	1280	32	256	8	1024	0.0625	0.888888888888889	0.992248062015504
18/08/2023	Tonkean	MF	Jeanne	28	F	Test	cond2a	1	10	1	LTL	1	D	Red bean	Red bean	G	D	Red bean	1	0	40	1280	32	256	8	1024	0.0625	0.888888888888889	0.992248062015504
03/07/2023	Tonkean	MF	Nema	12	F	Test	cond5a	1	1	1	LTR	1	D	Red bean	Peanut	G	G	Peanut	0	1	40	1280	20	640	20	640	1	0.96969696969697	0.96969696969697
03/07/2023	Tonkean	MF	Nema	12	F	Test	cond5a	1	2	1	CD	0	D	Red bean	Peanut	D	G	Red bean	0	0	40	1280	20	640	20	640	1	0.0303030303030303	0.0303030303030303
03/07/2023	Tonkean	MF	Nema	12	F	Test	cond5a	1	3	1	D	1	G	Peanut	Red bean	D	G	Red bean	0	0	40	1280	20	640	20	640	1	0.0303030303030303	0.0303030303030303
03/07/2023	Tonkean	MF	Nema	12	F	Test	cond5a	1	4	1	TR	0	G	Peanut	Peanut	G	G	Peanut	0	1	40	1280	20	640	20	640	1	0.96969696969697	0.96969696969697
03/07/2023	Tonkean	MF	Nema	12	F	Test	cond5a	1	5	1	HA	1	D	Peanut	Red bean	G	D	Peanut	1	0	40	1280	20	640	20	640	1	0.96969696969697	0.96969696969697
03/07/2023	Tonkean	MF	Nema	12	F	Test	cond5a	1	6	1	T	0	D	Peanut	Red bean	D	G	Peanut	0	0	40	1280	20	640	20	640	1	0.0303030303030303	0.0303030303030303
03/07/2023	Tonkean	MF	Nema	12	F	Test	cond5a	1	7	1	LHL	1	G	Red bean	Red bean	D	D	Red bean	1	1	40	1280	20	640	20	640	1	0.0303030303030303	0.0303030303030303
03/07/2023	Tonkean	MF	Nema	12	F	Test	cond5a	1	8	1	LHR	0	G	Red bean	Red bean	G	G	Red bean	0	1	40	1280	20	640	20	640	1	0.96969696969697	0.96969696969697
03/07/2023	Tonkean	MF	Nema	12	F	Test	cond5a	1	9	1	LTL	0	D	Red bean	Peanut	D	G	Red bean	0	0	40	1280	20	640	20	640	1	0.0303030303030303	0.0303030303030303
03/07/2023	Tonkean	MF	Nema	12	F	Test	cond5a	1	10	1	TL	1	D	Peanut	Peanut	G	D	Peanut	1	0	40	1280	20	640	20	640	1	0.96969696969697	0.96969696969697
14/09/2023	Tonkean	MF	Jeanne	28	F	Test	cond3	1	1	1	CD	0	D	Red bean	Peanut	D	G	Red bean	0	0	160	640	128	128	32	512	16	0.5	0.0588235294117647
14/09/2023	Tonkean	MF	Jeanne	28	F	Test	cond3	1	2	1	D	1	D	Red bean	Peanut	G	D	Red bean	1	0	160	640	128	128	32	512	0.0625	0.5	0.941176470588235
14/09/2023	Tonkean	MF	Jeanne	28	F	Test	cond3	1	3	1	LTR	0	G	Peanut	Red bean	G	G	Peanut	0	1	160	640	128	128	32	512	0.0625	0.5	0.941176470588235
14/09/2023	Tonkean	MF	Jeanne	28	F	Test	cond3	1	4	1	T	0	D	Red bean	Peanut	D	G	Red bean	0	0	160	640	128	128	32	512	16	0.5	0.0588235294117647
14/09/2023	Tonkean	MF	Jeanne	28	F	Test	cond3	1	5	1	TL	1	D	Red bean	Peanut	G	G	Peanut	0	1	160	640	128	128	32	512	0.0625	0.5	0.941176470588235
14/09/2023	Tonkean	MF	Jeanne	28	F	Test	cond3	1	6	1	TR	1	G	Peanut	Red bean	D	D	Peanut	1	1	160	640	128	128	32	512	16	0.5	0.0588235294117647
14/09/2023	Tonkean	MF	Jeanne	28	F	Test	cond3	1	7	1	LHL	0	G	Peanut	Red bean	G	G	Peanut	0	1	160	640	128	128	32	512	0.0625	0.5	0.941176470588235
14/09/2023	Tonkean	MF	Jeanne	28	F	Test	cond3	1	8	1	HA	0	D	Red bean	Red bean	D	G	Red bean	0	0	160	640	128	128	32	512	16	0.5	0.0588235294117647
14/09/2023	Tonkean	MF	Jeanne	28	F	Test	cond3	1	9	1	LHR	1	D	Peanut	Red bean	G	D	Peanut	1	0	160	640	128	128	32	512	0.0625	0.5	0.941176470588235
14/09/2023	Tonkean	MF	Jeanne	28	F	Test	cond3	1	10	1	LTL	1	G	Red bean	Red bean	D	D	Red bean	1	1	160	640	128	128	32	512	16	0.5	0.0588235294117647
22/09/2023	Tonkean	MF	Jeanne	28	F	Test	cond5b	1	1	1	LTR	0	D	Red bean	Peanut	D	G	Red bean	0	0	160	640	80	320	80	320	1	0.2	0.2
22/09/2023	Tonkean	MF	Jeanne	28	F	Test	cond5b	1	2	1	LTL	1	G	Peanut	Peanut	D	G	Peanut	0	0	160	640	80	320	80	320	1	0.2	0.2
22/09/2023	Tonkean	MF	Jeanne	28	F	Test	cond5b	1	3	1	CD	0	G	Peanut	Peanut	G	G	Peanut	0	1	160	640	80	320	80	320	1	0.8	0.8
22/09/2023	Tonkean	MF	Jeanne	28	F	Test	cond5b	1	4	1	D	1	D	Peanut	Peanut	G	G	Peanut	0	1	160	640	80	320	80	320	1	0.8	0.8
22/09/2023	Tonkean	MF	Jeanne	28	F	Test	cond5b	1	5	1	LHR	1	G	Red bean	Peanut	D	G	Peanut	0	0	160	640	80	320	80	320	1	0.2	0.2
22/09/2023	Tonkean	MF	Jeanne	28	F	Test	cond5b	1	6	1	TR	0	G	Red bean	Red bean	G	G	Red bean	0	1	160	640	80	320	80	320	1	0.8	0.8
22/09/2023	Tonkean	MF	Jeanne	28	F	Test	cond5b	1	7	1	T	1	D	Red bean	Peanut	G	D	Red bean	1	0	160	640	80	320	80	320	1	0.8	0.8
22/09/2023	Tonkean	MF	Jeanne	28	F	Test	cond5b	1	8	1	TL	1	G	Peanut	Peanut	D	D	Peanut	1	1	160	640	80	320	80	320	1	0.2	0.2
22/09/2023	Tonkean	MF	Jeanne	28	F	Test	cond5b	1	9	1	LHL	0	D	Peanut	Red bean	D	G	Peanut	0	0	160	640	80	320	80	320	1	0.2	0.2
22/09/2023	Tonkean	MF	Jeanne	28	F	Test	cond5b	1	10	1	HA	0	G	Red bean	Red bean	G	G	Red bean	0	1	160	640	80	320	80	320	1	0.8	0.8
04/07/2023	Tonkean	MF	Nema	12	F	Test	cond4	1	1	2	CD	1	G	Peanut	Red bean	D	D	Peanut	1	1	288	168	128	8	160	160	16	0.941176470588235	0.5
04/07/2023	Tonkean	MF	Nema	12	F	Test	cond4	1	2	2	TL	1	D	Red bean	Peanut	G	D	Red bean	1	0	288	168	128	8	160	160	0.0625	0.0588235294117647	0.5
04/07/2023	Tonkean	MF	Nema	12	F	Test	cond4	1	3	2	LHL	0	G	Peanut	Red bean	G	G	Peanut	0	1	288	168	128	8	160	160	0.0625	0.0588235294117647	0.5
04/07/2023	Tonkean	MF	Nema	12	F	Test	cond4	1	4	2	TR	1	G	Red bean	Red bean	D	G	Red bean	0	0	288	168	128	8	160	160	16	0.941176470588235	0.5
04/07/2023	Tonkean	MF	Nema	12	F	Test	cond4	1	5	2	LTR	0	D	Red bean	Red bean	D	G	Red bean	0	0	288	168	128	8	160	160	16	0.941176470588235	0.5
04/07/2023	Tonkean	MF	Nema	12	F	Test	cond4	1	6	2	LHR	1	D	Red bean	Red bean	G	D	Red bean	1	0	288	168	128	8	160	160	0.0625	0.0588235294117647	0.5
04/07/2023	Tonkean	MF	Nema	12	F	Test	cond4	1	7	2	D	0	G	Red bean	Red bean	G	G	Red bean	0	1	288	168	128	8	160	160	0.0625	0.0588235294117647	0.5
04/07/2023	Tonkean	MF	Nema	12	F	Test	cond4	1	8	2	HA	1	G	Red bean	Red bean	D	D	Red bean	1	1	288	168	128	8	160	160	16	0.941176470588235	0.5
04/07/2023	Tonkean	MF	Nema	12	F	Test	cond4	1	9	2	T	0	D	Red bean	Peanut	D	G	Red bean	0	0	288	168	128	8	160	160	16	0.941176470588235	0.5
04/07/2023	Tonkean	MF	Nema	12	F	Test	cond4	1	10	2	LTL	0	G	Peanut	Peanut	G	G	Peanut	0	1	288	168	128	8	160	160	0.0625	0.0588235294117647	0.5
09/08/2023	Tonkean	MF	Nema	12	F	Test	cond2a	1	1	1	D	0	D	Red bean	Peanut	D	G	Red bean	0	0	40	1280	32	256	8	1024	16	0.111111111111111	0.00775193798449612
09/08/2023	Tonkean	MF	Nema	12	F	Test	cond2a	1	2	1	LHL	0	G	Peanut	Red bean	G	D	Red bean	1	0	40	1280	32	256	8	1024	0.0625	0.888888888888889	0.992248062015504
09/08/2023	Tonkean	MF	Nema	12	F	Test	cond2a	1	3	1	LHR	1	D	Red bean	Peanut	G	D	Red bean	1	0	40	1280	32	256	8	1024	0.0625	0.888888888888889	0.992248062015504
09/08/2023	Tonkean	MF	Nema	12	F	Test	cond2a	1	4	1	LTR	1	G	Peanut	Red bean	D	D	Peanut	1	1	40	1280	32	256	8	1024	16	0.111111111111111	0.00775193798449612
09/08/2023	Tonkean	MF	Nema	12	F	Test	cond2a	1	5	1	LTL	0	D	Red bean	Peanut	D	G	Red bean	0	0	40	1280	32	256	8	1024	16	0.111111111111111	0.00775193798449612
09/08/2023	Tonkean	MF	Nema	12	F	Test	cond2a	1	6	1	TR	0	G	Peanut	Red bean	G	D	Red bean	1	0	40	1280	32	256	8	1024	0.0625	0.888888888888889	0.992248062015504
09/08/2023	Tonkean	MF	Nema	12	F	Test	cond2a	1	7	1	T	1	D	Peanut	Peanut	G	D	Peanut	1	0	40	1280	32	256	8	1024	0.0625	0.888888888888889	0.992248062015504
09/08/2023	Tonkean	MF	Nema	12	F	Test	cond2a	1	8	1	CD	0	D	Red bean	Peanut	D	G	Red bean	0	0	40	1280	32	256	8	1024	16	0.111111111111111	0.00775193798449612
09/08/2023	Tonkean	MF	Nema	12	F	Test	cond2a	1	9	1	TL	1	G	Peanut	Peanut	D	D	Peanut	1	1	40	1280	32	256	8	1024	16	0.111111111111111	0.00775193798449612
09/08/2023	Tonkean	MF	Nema	12	F	Test	cond2a	1	10	1	HA	0	G	Peanut	Peanut	G	D	Peanut	1	0	40	1280	32	256	8	1024	0.0625	0.888888888888889	0.992248062015504
16/08/2023	Tonkean	MF	Nema	12	F	Test	cond6	1	1	1	LTR	0	D	Red bean	Peanut	D	D	Peanut	1	1	300	300	240	60	60	240	16	0.8	0.2
16/08/2023	Tonkean	MF	Nema	12	F	Test	cond6	1	2	1	TR	0	G	Peanut	Red bean	G	D	Red bean	1	0	300	300	240	60	60	240	0.0625	0.2	0.8
16/08/2023	Tonkean	MF	Nema	12	F	Test	cond6	1	3	1	LHR	1	G	Peanut	Red bean	D	G	Red bean	0	0	300	300	240	60	60	240	16	0.8	0.2
16/08/2023	Tonkean	MF	Nema	12	F	Test	cond6	1	4	1	CD	1	D	Red bean	Peanut	G	D	Red bean	1	0	300	300	240	60	60	240	0.0625	0.2	0.8
16/08/2023	Tonkean	MF	Nema	12	F	Test	cond6	1	5	1	HA	0	G	Peanut	Red bean	G	D	Red bean	1	0	300	300	240	60	60	240	0.0625	0.2	0.8
16/08/2023	Tonkean	MF	Nema	12	F	Test	cond6	1	6	1	T	0	D	Peanut	Peanut	D	G	Peanut	0	0	300	300	240	60	60	240	16	0.8	0.2
16/08/2023	Tonkean	MF	Nema	12	F	Test	cond6	1	7	1	D	1	G	Peanut	Red bean	D	G	Red bean	0	0	300	300	240	60	60	240	16	0.8	0.2
16/08/2023	Tonkean	MF	Nema	12	F	Test	cond6	1	8	1	TL	1	D	Red bean	Peanut	G	G	Peanut	0	1	300	300	240	60	60	240	0.0625	0.2	0.8
16/08/2023	Tonkean	MF	Nema	12	F	Test	cond6	1	9	1	LTL	0	G	Peanut	Red bean	G	D	Red bean	1	0	300	300	240	60	60	240	0.0625	0.2	0.8
16/08/2023	Tonkean	MF	Nema	12	F	Test	cond6	1	10	1	LHL	1	G	Peanut	Peanut	D	G	Peanut	0	0	300	300	240	60	60	240	16	0.8	0.2
01/09/2023	Tonkean	MF	Nema	12	F	Test	cond1	1	1	1	TR	1	G	Peanut	Red bean	D	G	Red bean	0	0	300	300	240	60	60	240	16	0.8	0.2
01/09/2023	Tonkean	MF	Nema	12	F	Test	cond1	1	2	1	LHL	0	D	Red bean	Peanut	D	D	Peanut	1	1	300	300	240	60	60	240	16	0.8	0.2
01/09/2023	Tonkean	MF	Nema	12	F	Test	cond1	1	3	1	HA	0	G	Peanut	Red bean	G	D	Red bean	1	0	300	300	240	60	60	240	0.0625	0.2	0.8
01/09/2023	Tonkean	MF	Nema	12	F	Test	cond1	1	4	1	T	1	D	Red bean	Peanut	G	D	Red bean	1	0	300	300	240	60	60	240	0.0625	0.2	0.8
01/09/2023	Tonkean	MF	Nema	12	F	Test	cond1	1	5	1	LTR	1	G	Peanut	Red bean	D	D	Peanut	1	1	300	300	240	60	60	240	16	0.8	0.2
01/09/2023	Tonkean	MF	Nema	12	F	Test	cond1	1	6	1	TL	0	G	Peanut	Red bean	G	D	Red bean	1	0	300	300	240	60	60	240	0.0625	0.2	0.8
01/09/2023	Tonkean	MF	Nema	12	F	Test	cond1	1	7	1	LHR	0	D	Peanut	Peanut	D	D	Peanut	1	1	300	300	240	60	60	240	16	0.8	0.2
01/09/2023	Tonkean	MF	Nema	12	F	Test	cond1	1	8	1	D	1	D	Peanut	Peanut	G	G	Peanut	0	1	300	300	240	60	60	240	0.0625	0.2	0.8
01/09/2023	Tonkean	MF	Nema	12	F	Test	cond1	1	9	1	CD	0	G	Peanut	Red bean	G	G	Peanut	0	1	300	300	240	60	60	240	0.0625	0.2	0.8
01/09/2023	Tonkean	MF	Nema	12	F	Test	cond1	1	10	1	LTL	1	G	Peanut	Peanut	D	D	Peanut	1	1	300	300	240	60	60	240	16	0.8	0.2
05/09/2023	Tonkean	MF	Jeanne	28	F	Test	cond1	1	1	1	D	0	D	Red bean	Peanut	D	D	Peanut	1	1	300	300	240	60	60	240	16	0.8	0.2
05/09/2023	Tonkean	MF	Jeanne	28	F	Test	cond1	1	2	1	TL	1	G	Peanut	Red bean	D	D	Peanut	1	1	300	300	240	60	60	240	16	0.8	0.2
05/09/2023	Tonkean	MF	Jeanne	28	F	Test	cond1	1	3	1	LTL	0	G	Peanut	Red bean	G	G	Peanut	0	1	300	300	240	60	60	240	0.0625	0.2	0.8
05/09/2023	Tonkean	MF	Jeanne	28	F	Test	cond1	1	4	1	TR	0	D	Red bean	Peanut	D	G	Red bean	0	0	300	300	240	60	60	240	16	0.8	0.2
05/09/2023	Tonkean	MF	Jeanne	28	F	Test	cond1	1	5	1	LHR	1	D	Red bean	Peanut	G	G	Peanut	0	1	300	300	240	60	60	240	0.0625	0.2	0.8
05/09/2023	Tonkean	MF	Jeanne	28	F	Test	cond1	1	6	1	LHL	0	G	Red bean	Red bean	G	G	Red bean	0	1	300	300	240	60	60	240	0.0625	0.2	0.8
05/09/2023	Tonkean	MF	Jeanne	28	F	Test	cond1	1	7	1	HA	1	G	Peanut	Red bean	D	D	Peanut	1	1	300	300	240	60	60	240	16	0.8	0.2
05/09/2023	Tonkean	MF	Jeanne	28	F	Test	cond1	1	8	1	T	0	D	Red bean	Peanut	D	G	Red bean	0	0	300	300	240	60	60	240	16	0.8	0.2
05/09/2023	Tonkean	MF	Jeanne	28	F	Test	cond1	1	9	1	CD	1	D	Red bean	Peanut	G	G	Peanut	0	1	300	300	240	60	60	240	0.0625	0.2	0.8
05/09/2023	Tonkean	MF	Jeanne	28	F	Test	cond1	1	10	1	LTR	0	G	Peanut	Red bean	G	D	Red bean	1	0	300	300	240	60	60	240	0.0625	0.2	0.8
04/09/2023	Tonkean	MF	Nema	12	F	Test	cond5b	1	1	1	LHL	0	D	Red bean	Peanut	D	G	Red bean	0	0	160	640	80	320	80	320	1	0.2	0.2
04/09/2023	Tonkean	MF	Nema	12	F	Test	cond5b	1	2	1	T	1	G	Peanut	Red bean	D	G	Red bean	0	0	160	640	80	320	80	320	1	0.2	0.2
04/09/2023	Tonkean	MF	Nema	12	F	Test	cond5b	1	3	1	LTL	1	D	Peanut	Peanut	G	G	Peanut	0	1	160	640	80	320	80	320	1	0.8	0.8
04/09/2023	Tonkean	MF	Nema	12	F	Test	cond5b	1	4	1	D	0	D	Red bean	Peanut	D	G	Red bean	0	0	160	640	80	320	80	320	1	0.2	0.2
04/09/2023	Tonkean	MF	Nema	12	F	Test	cond5b	1	5	1	HA	0	G	Peanut	Red bean	G	D	Red bean	1	0	160	640	80	320	80	320	1	0.8	0.8
04/09/2023	Tonkean	MF	Nema	12	F	Test	cond5b	1	6	1	TL	1	D	Red bean	Red bean	G	G	Red bean	0	1	160	640	80	320	80	320	1	0.8	0.8
04/09/2023	Tonkean	MF	Nema	12	F	Test	cond5b	1	7	1	TR	1	G	Peanut	Red bean	D	G	Red bean	0	0	160	640	80	320	80	320	1	0.2	0.2
04/09/2023	Tonkean	MF	Nema	12	F	Test	cond5b	1	8	1	LTR	0	G	Peanut	Peanut	G	D	Peanut	1	0	160	640	80	320	80	320	1	0.8	0.8
04/09/2023	Tonkean	MF	Nema	12	F	Test	cond5b	1	9	1	LHR	1	D	Peanut	Peanut	G	D	Peanut	1	0	160	640	80	320	80	320	1	0.8	0.8
04/09/2023	Tonkean	MF	Nema	12	F	Test	cond5b	1	10	1	CD	1	G	Peanut	Red bean	D	G	Red bean	0	0	160	640	80	320	80	320	1	0.2	0.2
06/09/2023	Tonkean	MF	Nema	12	F	Test	cond2b	1	1	1	LTR	1	G	Peanut	Red bean	D	D	Peanut	1	1	70	840	56	168	14	672	16	0.25	0.0204081632653061
06/09/2023	Tonkean	MF	Nema	12	F	Test	cond2b	1	2	1	TR	0	G	Peanut	Red bean	G	G	Peanut	0	1	70	840	56	168	14	672	0.0625	0.75	0.979591836734694
06/09/2023	Tonkean	MF	Nema	12	F	Test	cond2b	1	3	1	D	1	D	Red bean	Peanut	G	D	Red bean	1	0	70	840	56	168	14	672	0.0625	0.75	0.979591836734694
06/09/2023	Tonkean	MF	Nema	12	F	Test	cond2b	1	4	1	LHL	0	D	Red bean	Peanut	D	G	Red bean	0	0	70	840	56	168	14	672	16	0.25	0.0204081632653061
06/09/2023	Tonkean	MF	Nema	12	F	Test	cond2b	1	5	1	TL	1	G	Peanut	Red bean	D	D	Peanut	1	1	70	840	56	168	14	672	16	0.25	0.0204081632653061
06/09/2023	Tonkean	MF	Nema	12	F	Test	cond2b	1	6	1	LTL	0	G	Peanut	Red bean	G	G	Peanut	0	1	70	840	56	168	14	672	0.0625	0.75	0.979591836734694
06/09/2023	Tonkean	MF	Nema	12	F	Test	cond2b	1	7	1	LHR	0	D	Red bean	Red bean	D	G	Red bean	0	0	70	840	56	168	14	672	16	0.25	0.0204081632653061
06/09/2023	Tonkean	MF	Nema	12	F	Test	cond2b	1	8	1	T	1	G	Red bean	Red bean	D	G	Red bean	0	0	70	840	56	168	14	672	16	0.25	0.0204081632653061
06/09/2023	Tonkean	MF	Nema	12	F	Test	cond2b	1	9	1	HA	0	G	Peanut	Red bean	G	G	Peanut	0	1	70	840	56	168	14	672	0.0625	0.75	0.979591836734694
06/09/2023	Tonkean	MF	Nema	12	F	Test	cond2b	1	10	1	CD	1	D	Peanut	Peanut	G	D	Peanut	1	0	70	840	56	168	14	672	0.0625	0.75	0.979591836734694
11/09/2023	Tonkean	MF	Nema	12	F	Test	cond3	1	1	1	LHR	1	G	Peanut	Red bean	D	D	Peanut	1	1	160	640	128	128	32	512	16	0.5	0.0588235294117647
11/09/2023	Tonkean	MF	Nema	12	F	Test	cond3	1	2	1	D	1	D	Red bean	Peanut	G	G	Peanut	0	1	160	640	128	128	32	512	0.0625	0.5	0.941176470588235
11/09/2023	Tonkean	MF	Nema	12	F	Test	cond3	1	3	1	TR	0	G	Peanut	Red bean	G	G	Peanut	0	1	160	640	128	128	32	512	0.0625	0.5	0.941176470588235
11/09/2023	Tonkean	MF	Nema	12	F	Test	cond3	1	4	1	LTR	0	D	Red bean	Peanut	D	G	Red bean	0	0	160	640	128	128	32	512	16	0.5	0.0588235294117647
11/09/2023	Tonkean	MF	Nema	12	F	Test	cond3	1	5	1	LTL	1	G	Peanut	Red bean	D	D	Peanut	1	1	160	640	128	128	32	512	16	0.5	0.0588235294117647
11/09/2023	Tonkean	MF	Nema	12	F	Test	cond3	1	6	1	TL	0	G	Red bean	Red bean	G	G	Red bean	0	1	160	640	128	128	32	512	0.0625	0.5	0.941176470588235
11/09/2023	Tonkean	MF	Nema	12	F	Test	cond3	1	7	1	CD	0	D	Red bean	Peanut	D	G	Red bean	0	0	160	640	128	128	32	512	16	0.5	0.0588235294117647
11/09/2023	Tonkean	MF	Nema	12	F	Test	cond3	1	8	1	T	1	G	Peanut	Red bean	D	D	Peanut	1	1	160	640	128	128	32	512	16	0.5	0.0588235294117647
11/09/2023	Tonkean	MF	Nema	12	F	Test	cond3	1	9	1	LHL	1	D	Red bean	Red bean	G	D	Red bean	1	0	160	640	128	128	32	512	0.0625	0.5	0.941176470588235
11/09/2023	Tonkean	MF	Nema	12	F	Test	cond3	1	10	1	HA	0	G	Red bean	Red bean	G	D	Red bean	1	0	160	640	128	128	32	512	0.0625	0.5	0.941176470588235
12/09/2023	Tonkean	MF	Nema	12	F	Test	cond5a	2	11	1	LTL	1	G	Peanut	Peanut	D	G	Peanut	0	0	40	1280	20	640	20	640	1	0.0303030303030303	0.0303030303030303
12/09/2023	Tonkean	MF	Nema	12	F	Test	cond5a	2	12	1	TL	0	G	Peanut	Peanut	G	D	Peanut	1	0	40	1280	20	640	20	640	1	0.96969696969697	0.96969696969697
12/09/2023	Tonkean	MF	Nema	12	F	Test	cond5a	2	13	1	CD	1	D	Red bean	Peanut	G	D	Red bean	1	0	40	1280	20	640	20	640	1	0.96969696969697	0.96969696969697
12/09/2023	Tonkean	MF	Nema	12	F	Test	cond5a	2	14	1	HA	0	D	Peanut	Peanut	D	G	Peanut	0	0	40	1280	20	640	20	640	1	0.0303030303030303	0.0303030303030303
12/09/2023	Tonkean	MF	Nema	12	F	Test	cond5a	2	15	1	TR	1	G	Peanut	Peanut	D	G	Peanut	0	0	40	1280	20	640	20	640	1	0.0303030303030303	0.0303030303030303
12/09/2023	Tonkean	MF	Nema	12	F	Test	cond5a	2	16	1	LHR	1	D	Red bean	Peanut	G	D	Red bean	1	0	40	1280	20	640	20	640	1	0.96969696969697	0.96969696969697
12/09/2023	Tonkean	MF	Nema	12	F	Test	cond5a	2	17	1	LHL	0	G	Peanut	Red bean	G	D	Red bean	1	0	40	1280	20	640	20	640	1	0.96969696969697	0.96969696969697
12/09/2023	Tonkean	MF	Nema	12	F	Test	cond5a	2	18	1	T	1	G	Peanut	Peanut	D	G	Peanut	0	0	40	1280	20	640	20	640	1	0.0303030303030303	0.0303030303030303
12/09/2023	Tonkean	MF	Nema	12	F	Test	cond5a	2	19	1	LTR	0	D	Red bean	Peanut	D	G	Red bean	0	0	40	1280	20	640	20	640	1	0.0303030303030303	0.0303030303030303
12/09/2023	Tonkean	MF	Nema	12	F	Test	cond5a	2	20	1	D	0	G	Peanut	Red bean	G	D	Red bean	1	0	40	1280	20	640	20	640	1	0.96969696969697	0.96969696969697
14/09/2023	Tonkean	MF	Nema	12	F	Test	cond4	2	11	1	TR	1	G	Peanut	Red bean	D	D	Peanut	1	1	288	168	128	8	160	160	16	0.941176470588235	0.5
14/09/2023	Tonkean	MF	Nema	12	F	Test	cond4	2	12	1	D	0	D	Red bean	Red bean	D	D	Red bean	1	1	288	168	128	8	160	160	16	0.941176470588235	0.5
14/09/2023	Tonkean	MF	Nema	12	F	Test	cond4	2	13	1	TL	1	D	Red bean	Peanut	G	G	Peanut	0	1	288	168	128	8	160	160	0.0625	0.0588235294117647	0.5
14/09/2023	Tonkean	MF	Nema	12	F	Test	cond4	2	14	1	LTL	1	G	Red bean	Red bean	D	D	Red bean	1	1	288	168	128	8	160	160	16	0.941176470588235	0.5
14/09/2023	Tonkean	MF	Nema	12	F	Test	cond4	2	15	1	CD	0	G	Peanut	Red bean	G	G	Peanut	0	1	288	168	128	8	160	160	0.0625	0.0588235294117647	0.5
14/09/2023	Tonkean	MF	Nema	12	F	Test	cond4	2	16	1	LHR	1	D	Red bean	Red bean	G	G	Red bean	0	1	288	168	128	8	160	160	0.0625	0.0588235294117647	0.5
14/09/2023	Tonkean	MF	Nema	12	F	Test	cond4	2	17	1	LHL	0	D	Red bean	Peanut	D	G	Red bean	0	0	288	168	128	8	160	160	16	0.941176470588235	0.5
14/09/2023	Tonkean	MF	Nema	12	F	Test	cond4	2	18	1	T	0	G	Peanut	Red bean	G	G	Peanut	0	1	288	168	128	8	160	160	0.0625	0.0588235294117647	0.5
14/09/2023	Tonkean	MF	Nema	12	F	Test	cond4	2	19	1	HA	1	D	Red bean	Red bean	G	D	Red bean	1	0	288	168	128	8	160	160	0.0625	0.0588235294117647	0.5
14/09/2023	Tonkean	MF	Nema	12	F	Test	cond4	2	20	1	LTR	0	D	Red bean	Red bean	D	D	Red bean	1	1	288	168	128	8	160	160	16	0.941176470588235	0.5
15/09/2023	Tonkean	MF	Nema	12	F	Test	cond5b	2	11	1	CD	0	D	Red bean	Peanut	D	G	Red bean	0	0	160	640	80	320	80	320	1	0.2	0.2
15/09/2023	Tonkean	MF	Nema	12	F	Test	cond5b	2	12	1	LTL	0	G	Peanut	Red bean	G	D	Red bean	1	0	160	640	80	320	80	320	1	0.8	0.8
15/09/2023	Tonkean	MF	Nema	12	F	Test	cond5b	2	13	1	LHL	1	G	Peanut	Peanut	D	G	Peanut	0	0	160	640	80	320	80	320	1	0.2	0.2
15/09/2023	Tonkean	MF	Nema	12	F	Test	cond5b	2	14	1	TL	1	D	Peanut	Peanut	G	D	Peanut	1	0	160	640	80	320	80	320	1	0.8	0.8
15/09/2023	Tonkean	MF	Nema	12	F	Test	cond5b	2	15	1	T	0	D	Red bean	Peanut	D	G	Red bean	0	0	160	640	80	320	80	320	1	0.2	0.2
15/09/2023	Tonkean	MF	Nema	12	F	Test	cond5b	2	16	1	D	0	G	Peanut	Peanut	G	G	Peanut	0	1	160	640	80	320	80	320	1	0.8	0.8
15/09/2023	Tonkean	MF	Nema	12	F	Test	cond5b	2	17	1	LTR	1	G	Peanut	Peanut	D	G	Peanut	0	0	160	640	80	320	80	320	1	0.2	0.2
15/09/2023	Tonkean	MF	Nema	12	F	Test	cond5b	2	18	1	HA	0	D	Peanut	Peanut	D	G	Peanut	0	0	160	640	80	320	80	320	1	0.2	0.2
15/09/2023	Tonkean	MF	Nema	12	F	Test	cond5b	2	19	1	LHR	0	G	Peanut	Red bean	G	G	Peanut	0	1	160	640	80	320	80	320	1	0.8	0.8
15/09/2023	Tonkean	MF	Nema	12	F	Test	cond5b	2	20	1	TR	1	D	Red bean	Red bean	G	D	Red bean	1	0	160	640	80	320	80	320	1	0.8	0.8
15/09/2023	Tonkean	MF	Nema	12	F	Test	cond2b	2	11	1	LTL	0	D	Red bean	Peanut	D	G	Red bean	0	0	70	840	56	168	14	672	16	0.25	0.0204081632653061
15/09/2023	Tonkean	MF	Nema	12	F	Test	cond2b	2	12	1	HA	1	D	Red bean	Peanut	G	D	Red bean	1	0	70	840	56	168	14	672	0.0625	0.75	0.979591836734694
15/09/2023	Tonkean	MF	Nema	12	F	Test	cond2b	2	13	1	TL	1	G	Peanut	Red bean	D	D	Peanut	1	1	70	840	56	168	14	672	16	0.25	0.0204081632653061
15/09/2023	Tonkean	MF	Nema	12	F	Test	cond2b	2	14	1	LTR	0	D	Red bean	Peanut	D	G	Red bean	0	0	70	840	56	168	14	672	16	0.25	0.0204081632653061
15/09/2023	Tonkean	MF	Nema	12	F	Test	cond2b	2	15	1	T	1	D	Red bean	Peanut	G	D	Red bean	1	0	70	840	56	168	14	672	0.0625	0.75	0.979591836734694
15/09/2023	Tonkean	MF	Nema	12	F	Test	cond2b	2	16	1	TR	0	G	Peanut	Peanut	G	G	Peanut	0	1	70	840	56	168	14	672	0.0625	0.75	0.979591836734694
15/09/2023	Tonkean	MF	Nema	12	F	Test	cond2b	2	17	1	D	0	D	Peanut	Peanut	D	G	Peanut	0	0	70	840	56	168	14	672	16	0.25	0.0204081632653061
15/09/2023	Tonkean	MF	Nema	12	F	Test	cond2b	2	18	1	CD	1	G	Peanut	Red bean	D	D	Peanut	1	1	70	840	56	168	14	672	16	0.25	0.0204081632653061
15/09/2023	Tonkean	MF	Nema	12	F	Test	cond2b	2	19	1	LHL	0	G	Peanut	Red bean	G	G	Peanut	0	1	70	840	56	168	14	672	0.0625	0.75	0.979591836734694
15/09/2023	Tonkean	MF	Nema	12	F	Test	cond2b	2	20	1	LHR	1	D	Red bean	Red bean	G	D	Red bean	1	0	70	840	56	168	14	672	0.0625	0.75	0.979591836734694
20/09/2023	Tonkean	MF	Horus	3	M	Test	cond5b	2	15	1	CD	0	G	Peanut	Red bean	G	G	Peanut	0	1	160	640	80	320	80	320	1	0.8	0.8	OUI
20/09/2023	Tonkean	MF	Horus	3	M	Test	cond5b	2	16	1	LTL	0	D	Red bean	Red bean	D	G	Red bean	0	0	160	640	80	320	80	320	1	0.2	0.2	OUI
20/09/2023	Tonkean	MF	Horus	3	M	Test	cond5b	2	17	1	HA	1	G	Red bean	Peanut	D	G	Peanut	0	0	160	640	80	320	80	320	1	0.2	0.2	OUI
20/09/2023	Tonkean	MF	Horus	3	M	Test	cond5b	2	18	1	TL	1	D	Red bean	Red bean	G	D	Red bean	1	0	160	640	80	320	80	320	1	0.8	0.8	OUI
20/09/2023	Tonkean	MF	Horus	3	M	Test	cond5b	2	19	1	LTR	0	D	Peanut	Red bean	D	G	Peanut	0	0	160	640	80	320	80	320	1	0.2	0.2	OUI
20/09/2023	Tonkean	MF	Horus	3	M	Test	cond5b	2	20	1	D	0	G	Red bean	Peanut	G	G	Red bean	0	1	160	640	80	320	80	320	1	0.8	0.8	OUI
04/10/2023	Tonkean	MF	Horus	3	M	Test	cond4	2	17	1	T	1	G	Peanut	Red bean	D	D	Peanut	1	1	288	168	128	8	160	160	16	0.941176470588235	0.5	OUI
04/10/2023	Tonkean	MF	Horus	3	M	Test	cond4	2	18	1	TR	0	D	Red bean	Red bean	D	D	Red bean	1	1	288	168	128	8	160	160	16	0.941176470588235	0.5	OUI
04/10/2023	Tonkean	MF	Horus	3	M	Test	cond4	2	19	1	LHR	0	G	Peanut	Red bean	G	G	Peanut	0	1	288	168	128	8	160	160	0.0625	0.0588235294117647	0.5	OUI
04/10/2023	Tonkean	MF	Horus	3	M	Test	cond4	2	20	1	LTL	1	D	Red bean	Red bean	G	D	Red bean	1	0	288	168	128	8	160	160	0.0625	0.0588235294117647	0.5	OUI
22/09/2023	Tonkean	MF	Nema	12	F	Test	cond1	2	11	1	TL	0	D	Red bean	Peanut	D	D	Peanut	1	1	300	300	240	60	60	240	16	0.8	0.2
22/09/2023	Tonkean	MF	Nema	12	F	Test	cond1	2	12	1	HA	1	D	Red bean	Peanut	G	G	Peanut	0	1	300	300	240	60	60	240	0.0625	0.2	0.8
22/09/2023	Tonkean	MF	Nema	12	F	Test	cond1	2	13	1	T	0	G	Peanut	Red bean	G	G	Peanut	0	1	300	300	240	60	60	240	0.0625	0.2	0.8
22/09/2023	Tonkean	MF	Nema	12	F	Test	cond1	2	14	1	D	1	G	Peanut	Red bean	D	D	Peanut	1	1	300	300	240	60	60	240	16	0.8	0.2
22/09/2023	Tonkean	MF	Nema	12	F	Test	cond1	2	15	1	CD	1	D	Red bean	Red bean	G	G	Red bean	0	1	300	300	240	60	60	240	0.0625	0.2	0.8
22/09/2023	Tonkean	MF	Nema	12	F	Test	cond1	2	16	1	LTL	0	D	Red bean	Peanut	D	D	Peanut	1	1	300	300	240	60	60	240	16	0.8	0.2
22/09/2023	Tonkean	MF	Nema	12	F	Test	cond1	2	17	1	LTR	1	G	Peanut	Red bean	D	D	Peanut	1	1	300	300	240	60	60	240	16	0.8	0.2
22/09/2023	Tonkean	MF	Nema	12	F	Test	cond1	2	18	1	LHL	1	D	Red bean	Red bean	G	G	Red bean	0	1	300	300	240	60	60	240	0.0625	0.2	0.8
22/09/2023	Tonkean	MF	Nema	12	F	Test	cond1	2	19	1	TR	0	G	Peanut	Red bean	G	G	Peanut	0	1	300	300	240	60	60	240	0.0625	0.2	0.8
22/09/2023	Tonkean	MF	Nema	12	F	Test	cond1	2	20	1	LHR	0	D	Red bean	Peanut	D	D	Peanut	1	1	300	300	240	60	60	240	16	0.8	0.2
25/09/2023	Tonkean	MF	Nema	12	F	Test	cond2a	2	11	1	LTL	0	D	Red bean	Peanut	D	G	Red bean	0	0	40	1280	32	256	8	1024	16	0.111111111111111	0.00775193798449612
25/09/2023	Tonkean	MF	Nema	12	F	Test	cond2a	2	12	1	HA	1	D	Red bean	Peanut	G	D	Red bean	1	0	40	1280	32	256	8	1024	0.0625	0.888888888888889	0.992248062015504
25/09/2023	Tonkean	MF	Nema	12	F	Test	cond2a	2	13	1	TL	1	G	Peanut	Red bean	D	G	Red bean	0	0	40	1280	32	256	8	1024	16	0.111111111111111	0.00775193798449612
25/09/2023	Tonkean	MF	Nema	12	F	Test	cond2a	2	14	1	D	0	G	Peanut	Red bean	G	D	Red bean	1	0	40	1280	32	256	8	1024	0.0625	0.888888888888889	0.992248062015504
25/09/2023	Tonkean	MF	Nema	12	F	Test	cond2a	2	15	1	LHR	0	D	Peanut	Peanut	D	D	Peanut	1	1	40	1280	32	256	8	1024	16	0.111111111111111	0.00775193798449612
25/09/2023	Tonkean	MF	Nema	12	F	Test	cond2a	2	16	1	TR	1	D	Peanut	Peanut	G	D	Peanut	1	0	40	1280	32	256	8	1024	0.0625	0.888888888888889	0.992248062015504
25/09/2023	Tonkean	MF	Nema	12	F	Test	cond2a	2	17	1	CD	1	G	Peanut	Red bean	D	D	Peanut	1	1	40	1280	32	256	8	1024	16	0.111111111111111	0.00775193798449612
25/09/2023	Tonkean	MF	Nema	12	F	Test	cond2a	2	18	1	LTR	0	G	Peanut	Red bean	G	G	Peanut	0	1	40	1280	32	256	8	1024	0.0625	0.888888888888889	0.992248062015504
25/09/2023	Tonkean	MF	Nema	12	F	Test	cond2a	2	19	1	LHL	1	D	Red bean	Peanut	G	D	Red bean	1	0	40	1280	32	256	8	1024	0.0625	0.888888888888889	0.992248062015504
25/09/2023	Tonkean	MF	Nema	12	F	Test	cond2a	2	20	1	T	1	G	Peanut	Red bean	D	G	Red bean	0	0	40	1280	32	256	8	1024	16	0.111111111111111	0.00775193798449612
26/09/2023	Tonkean	MF	Nema	12	F	Test	cond3	2	11	1	D	1	D	Red bean	Peanut	G	G	Peanut	0	1	160	640	128	128	32	512	0.0625	0.5	0.941176470588235
26/09/2023	Tonkean	MF	Nema	12	F	Test	cond3	2	12	1	CD	1	G	Peanut	Red bean	D	D	Peanut	1	1	160	640	128	128	32	512	16	0.5	0.0588235294117647
26/09/2023	Tonkean	MF	Nema	12	F	Test	cond3	2	13	1	LTR	0	D	Red bean	Peanut	D	G	Red bean	0	0	160	640	128	128	32	512	16	0.5	0.0588235294117647
26/09/2023	Tonkean	MF	Nema	12	F	Test	cond3	2	14	1	HA	1	D	Red bean	Peanut	G	D	Red bean	1	0	160	640	128	128	32	512	0.0625	0.5	0.941176470588235
26/09/2023	Tonkean	MF	Nema	12	F	Test	cond3	2	15	1	LHL	0	G	Peanut	Red bean	G	G	Peanut	0	1	160	640	128	128	32	512	0.0625	0.5	0.941176470588235
26/09/2023	Tonkean	MF	Nema	12	F	Test	cond3	2	16	1	TL	0	D	Red bean	Peanut	D	G	Red bean	0	0	160	640	128	128	32	512	16	0.5	0.0588235294117647
26/09/2023	Tonkean	MF	Nema	12	F	Test	cond3	2	17	1	TR	1	G	Peanut	Red bean	D	D	Peanut	1	1	160	640	128	128	32	512	16	0.5	0.0588235294117647
26/09/2023	Tonkean	MF	Nema	12	F	Test	cond3	2	18	1	LTL	0	G	Red bean	Red bean	G	G	Red bean	0	1	160	640	128	128	32	512	0.0625	0.5	0.941176470588235
26/09/2023	Tonkean	MF	Nema	12	F	Test	cond3	2	19	1	LHR	1	D	Red bean	Peanut	G	D	Red bean	1	0	160	640	128	128	32	512	0.0625	0.5	0.941176470588235
26/09/2023	Tonkean	MF	Nema	12	F	Test	cond3	2	20	1	T	0	D	Peanut	Peanut	D	G	Peanut	0	0	160	640	128	128	32	512	16	0.5	0.0588235294117647
13/04/2023	Tonkean	MF	Nereis	24	F	Test	cond6	1	1	1	LHR	0	G	Peanut	Red bean	G	D	Red bean	1	0	300	300	240	60	60	240	0.0625	0.2	0.8
13/04/2023	Tonkean	MF	Nereis	24	F	Test	cond6	1	2	1	HA	0	D	Red bean	Peanut	D	D	Peanut	1	1	300	300	240	60	60	240	16	0.8	0.2
13/04/2023	Tonkean	MF	Nereis	24	F	Test	cond6	1	3	1	TL	1	G	Peanut	Red bean	D	G	Red bean	0	0	300	300	240	60	60	240	16	0.8	0.2
13/04/2023	Tonkean	MF	Nereis	24	F	Test	cond6	1	4	1	LTR	0	G	Peanut	Red bean	G	G	Peanut	0	1	300	300	240	60	60	240	0.0625	0.2	0.8
13/04/2023	Tonkean	MF	Nereis	24	F	Test	cond6	1	5	1	TR	1	D	Red bean	Peanut	G	G	Peanut	0	1	300	300	240	60	60	240	0.0625	0.2	0.8
13/04/2023	Tonkean	MF	Nereis	24	F	Test	cond6	1	6	1	LHL	1	G	Peanut	Red bean	D	G	Red bean	0	0	300	300	240	60	60	240	16	0.8	0.2
13/04/2023	Tonkean	MF	Nereis	24	F	Test	cond6	1	7	1	D	0	D	Red bean	Peanut	D	D	Peanut	1	1	300	300	240	60	60	240	16	0.8	0.2
13/04/2023	Tonkean	MF	Nereis	24	F	Test	cond6	1	8	1	LTL	0	G	Red bean	Red bean	G	G	Red bean	0	1	300	300	240	60	60	240	0.0625	0.2	0.8
13/04/2023	Tonkean	MF	Nereis	24	F	Test	cond6	1	9	1	T	1	G	Peanut	Red bean	D	G	Red bean	0	0	300	300	240	60	60	240	16	0.8	0.2
13/04/2023	Tonkean	MF	Nereis	24	F	Test	cond6	1	10	1	CD	1	D	Peanut	Peanut	G	G	Peanut	0	1	300	300	240	60	60	240	0.0625	0.2	0.8
14/04/2023	Tonkean	MF	Nereis	24	F	Test	cond1	1	1	1	LHR	0	G	Peanut	Red bean	G	G	Peanut	0	1	300	300	240	60	60	240	0.0625	0.2	0.8
14/04/2023	Tonkean	MF	Nereis	24	F	Test	cond1	1	2	1	LTR	1	D	Red bean	Peanut	G	D	Red bean	1	0	300	300	240	60	60	240	0.0625	0.2	0.8
14/04/2023	Tonkean	MF	Nereis	24	F	Test	cond1	1	3	1	CD	1	G	Peanut	Red bean	D	D	Peanut	1	1	300	300	240	60	60	240	16	0.8	0.2
14/04/2023	Tonkean	MF	Nereis	24	F	Test	cond1	1	4	1	TR	0	G	Peanut	Red bean	G	G	Peanut	0	1	300	300	240	60	60	240	0.0625	0.2	0.8
14/04/2023	Tonkean	MF	Nereis	24	F	Test	cond1	1	5	1	D	0	D	Red bean	Peanut	D	D	Peanut	1	1	300	300	240	60	60	240	16	0.8	0.2
14/04/2023	Tonkean	MF	Nereis	24	F	Test	cond1	1	6	1	LHL	1	G	Red bean	Red bean	D	D	Red bean	1	1	300	300	240	60	60	240	16	0.8	0.2
14/04/2023	Tonkean	MF	Nereis	24	F	Test	cond1	1	7	1	TL	0	G	Peanut	Red bean	G	D	Red bean	1	0	300	300	240	60	60	240	0.0625	0.2	0.8
14/04/2023	Tonkean	MF	Nereis	24	F	Test	cond1	1	8	1	LTL	1	D	Red bean	Peanut	G	G	Peanut	0	1	300	300	240	60	60	240	0.0625	0.2	0.8
14/04/2023	Tonkean	MF	Nereis	24	F	Test	cond1	1	9	1	T	0	D	Red bean	Red bean	D	D	Red bean	1	1	300	300	240	60	60	240	16	0.8	0.2
14/04/2023	Tonkean	MF	Nereis	24	F	Test	cond1	1	10	1	HA	1	G	Peanut	Red bean	D	D	Peanut	1	1	300	300	240	60	60	240	16	0.8	0.2
14/04/2023	Tonkean	MF	Nereis	24	F	Test	cond5a	1	1	2	TL	1	D	Red bean	Peanut	G	D	Red bean	1	0	40	1280	20	640	20	640	1	0.96969696969697	0.96969696969697
14/04/2023	Tonkean	MF	Nereis	24	F	Test	cond5a	1	2	2	LHR	1	G	Peanut	Peanut	D	G	Peanut	0	0	40	1280	20	640	20	640	1	0.0303030303030303	0.0303030303030303
14/04/2023	Tonkean	MF	Nereis	24	F	Test	cond5a	1	3	2	TR	0	D	Red bean	Peanut	D	G	Red bean	0	0	40	1280	20	640	20	640	1	0.0303030303030303	0.0303030303030303
14/04/2023	Tonkean	MF	Nereis	24	F	Test	cond5a	1	4	2	CD	1	D	Red bean	Peanut	G	D	Red bean	1	0	40	1280	20	640	20	640	1	0.96969696969697	0.96969696969697
14/04/2023	Tonkean	MF	Nereis	24	F	Test	cond5a	1	5	2	T	1	G	Peanut	Peanut	D	D	Peanut	1	1	40	1280	20	640	20	640	1	0.0303030303030303	0.0303030303030303
14/04/2023	Tonkean	MF	Nereis	24	F	Test	cond5a	1	6	2	D	0	G	Red bean	Peanut	G	D	Peanut	1	0	40	1280	20	640	20	640	1	0.96969696969697	0.96969696969697
14/04/2023	Tonkean	MF	Nereis	24	F	Test	cond5a	1	7	2	LTL	1	D	Red bean	Red bean	G	D	Red bean	1	0	40	1280	20	640	20	640	1	0.96969696969697	0.96969696969697
14/04/2023	Tonkean	MF	Nereis	24	F	Test	cond5a	1	8	2	LTR	1	G	Red bean	Peanut	D	G	Peanut	0	0	40	1280	20	640	20	640	1	0.0303030303030303	0.0303030303030303
14/04/2023	Tonkean	MF	Nereis	24	F	Test	cond5a	1	9	2	LHL	0	G	Red bean	Peanut	G	D	Peanut	1	0	40	1280	20	640	20	640	1	0.96969696969697	0.96969696969697
14/04/2023	Tonkean	MF	Nereis	24	F	Test	cond5a	1	10	2	HA	0	D	Red bean	Red bean	D	G	Red bean	0	0	40	1280	20	640	20	640	1	0.0303030303030303	0.0303030303030303
28/09/2023	Tonkean	MF	Nema	12	F	Test	cond6	2	11	1	TR	1	D	Red bean	Peanut	G	D	Red bean	1	0	300	300	240	60	60	240	0.0625	0.2	0.8
28/09/2023	Tonkean	MF	Nema	12	F	Test	cond6	2	12	1	LTR	0	D	Red bean	Peanut	D	G	Red bean	0	0	300	300	240	60	60	240	16	0.8	0.2
28/09/2023	Tonkean	MF	Nema	12	F	Test	cond6	2	13	1	T	1	G	Peanut	Red bean	D	D	Peanut	1	1	300	300	240	60	60	240	16	0.8	0.2
28/09/2023	Tonkean	MF	Nema	12	F	Test	cond6	2	14	1	LHL	1	D	Red bean	Peanut	G	D	Red bean	1	0	300	300	240	60	60	240	0.0625	0.2	0.8
28/09/2023	Tonkean	MF	Nema	12	F	Test	cond6	2	15	1	LHR	0	G	Peanut	Red bean	G	G	Peanut	0	1	300	300	240	60	60	240	0.0625	0.2	0.8
28/09/2023	Tonkean	MF	Nema	12	F	Test	cond6	2	16	1	HA	0	D	Red bean	Peanut	D	G	Red bean	0	0	300	300	240	60	60	240	16	0.8	0.2
28/09/2023	Tonkean	MF	Nema	12	F	Test	cond6	2	17	1	TL	1	G	Peanut	Peanut	D	D	Peanut	1	1	300	300	240	60	60	240	16	0.8	0.2
28/09/2023	Tonkean	MF	Nema	12	F	Test	cond6	2	18	1	D	1	D	Peanut	Peanut	G	D	Peanut	1	0	300	300	240	60	60	240	0.0625	0.2	0.8
28/09/2023	Tonkean	MF	Nema	12	F	Test	cond6	2	19	1	CD	0	D	Red bean	Peanut	D	G	Red bean	0	0	300	300	240	60	60	240	16	0.8	0.2
28/09/2023	Tonkean	MF	Nema	12	F	Test	cond6	2	20	1	LTL	0	G	Peanut	Peanut	G	G	Peanut	0	1	300	300	240	60	60	240	0.0625	0.2	0.8
18/04/2023	Tonkean	MF	Nereis	24	F	Test	cond2a	2	11	1	TR	0	D	Red bean	Peanut	D	D	Peanut	1	1	40	1280	32	256	8	1024	16	0.111111111111111	0.00775193798449612
18/04/2023	Tonkean	MF	Nereis	24	F	Test	cond2a	2	12	1	LTL	1	G	Peanut	Red bean	D	D	Peanut	1	1	40	1280	32	256	8	1024	16	0.111111111111111	0.00775193798449612
18/04/2023	Tonkean	MF	Nereis	24	F	Test	cond2a	2	13	1	CD	0	G	Peanut	Red bean	G	D	Red bean	1	0	40	1280	32	256	8	1024	0.0625	0.888888888888889	0.992248062015504
18/04/2023	Tonkean	MF	Nereis	24	F	Test	cond2a	2	14	1	HA	1	D	Red bean	Peanut	G	D	Red bean	1	0	40	1280	32	256	8	1024	0.0625	0.888888888888889	0.992248062015504
18/04/2023	Tonkean	MF	Nereis	24	F	Test	cond2a	2	15	1	LHL	0	D	Red bean	Peanut	D	G	Red bean	0	0	40	1280	32	256	8	1024	16	0.111111111111111	0.00775193798449612
18/04/2023	Tonkean	MF	Nereis	24	F	Test	cond2a	2	16	1	D	1	G	Peanut	Red bean	D	G	Red bean	0	0	40	1280	32	256	8	1024	16	0.111111111111111	0.00775193798449612
18/04/2023	Tonkean	MF	Nereis	24	F	Test	cond2a	2	17	1	LTR	0	G	Peanut	Peanut	G	D	Peanut	1	0	40	1280	32	256	8	1024	0.0625	0.888888888888889	0.992248062015504
18/04/2023	Tonkean	MF	Nereis	24	F	Test	cond2a	2	18	1	TL	1	D	Red bean	Peanut	G	D	Red bean	1	0	40	1280	32	256	8	1024	0.0625	0.888888888888889	0.992248062015504
18/04/2023	Tonkean	MF	Nereis	24	F	Test	cond2a	2	19	1	LHR	0	D	Red bean	Peanut	D	G	Red bean	0	0	40	1280	32	256	8	1024	16	0.111111111111111	0.00775193798449612
18/04/2023	Tonkean	MF	Nereis	24	F	Test	cond2a	2	20	1	T	0	G	Peanut	Peanut	G	D	Peanut	1	0	40	1280	32	256	8	1024	0.0625	0.888888888888889	0.992248062015504
21/04/2023	Tonkean	MF	Nereis	24	F	Test	cond6	2	11	2	HA	1	D	Red bean	Peanut	G	D	Red bean	1	0	300	300	240	60	60	240	0.0625	0.2	0.8
21/04/2023	Tonkean	MF	Nereis	24	F	Test	cond6	2	12	2	LTR	0	D	Red bean	Peanut	D	D	Peanut	1	1	300	300	240	60	60	240	16	0.8	0.2
21/04/2023	Tonkean	MF	Nereis	24	F	Test	cond6	2	13	2	LHR	0	G	Peanut	Red bean	G	G	Peanut	0	1	300	300	240	60	60	240	0.0625	0.2	0.8
21/04/2023	Tonkean	MF	Nereis	24	F	Test	cond6	2	14	2	LTL	1	D	Red bean	Peanut	G	D	Red bean	1	0	300	300	240	60	60	240	0.0625	0.2	0.8
21/04/2023	Tonkean	MF	Nereis	24	F	Test	cond6	2	15	2	D	1	G	Peanut	Red bean	D	D	Peanut	1	1	300	300	240	60	60	240	16	0.8	0.2
21/04/2023	Tonkean	MF	Nereis	24	F	Test	cond6	2	16	2	TL	0	D	Red bean	Peanut	D	G	Red bean	0	0	300	300	240	60	60	240	16	0.8	0.2
21/04/2023	Tonkean	MF	Nereis	24	F	Test	cond6	2	17	2	CD	0	G	Peanut	Red bean	G	D	Red bean	1	0	300	300	240	60	60	240	0.0625	0.2	0.8
21/04/2023	Tonkean	MF	Nereis	24	F	Test	cond6	2	18	2	TR	1	G	Peanut	Peanut	D	D	Peanut	1	1	300	300	240	60	60	240	16	0.8	0.2
21/04/2023	Tonkean	MF	Nereis	24	F	Test	cond6	2	19	2	T	0	D	Peanut	Red bean	D	G	Peanut	0	0	300	300	240	60	60	240	16	0.8	0.2
21/04/2023	Tonkean	MF	Nereis	24	F	Test	cond6	2	20	2	LHL	1	D	Red bean	Red bean	G	D	Red bean	1	0	300	300	240	60	60	240	0.0625	0.2	0.8
24/04/2023	Tonkean	MF	Nereis	24	F	Test	cond1	2	11	1	TR	1	D	Red bean	Peanut	G	G	Peanut	0	1	300	300	240	60	60	240	0.0625	0.2	0.8
24/04/2023	Tonkean	MF	Nereis	24	F	Test	cond1	2	12	1	LTL	0	D	Red bean	Peanut	D	D	Peanut	1	1	300	300	240	60	60	240	16	0.8	0.2
24/04/2023	Tonkean	MF	Nereis	24	F	Test	cond1	2	13	1	D	0	G	Peanut	Red bean	G	G	Peanut	0	1	300	300	240	60	60	240	0.0625	0.2	0.8
24/04/2023	Tonkean	MF	Nereis	24	F	Test	cond1	2	14	1	LHR	1	G	Peanut	Red bean	D	D	Peanut	1	1	300	300	240	60	60	240	16	0.8	0.2
24/04/2023	Tonkean	MF	Nereis	24	F	Test	cond1	2	15	1	LTR	0	D	Red bean	Red bean	D	D	Red bean	1	1	300	300	240	60	60	240	16	0.8	0.2
24/04/2023	Tonkean	MF	Nereis	24	F	Test	cond1	2	16	1	CD	1	D	Red bean	Peanut	G	G	Peanut	0	1	300	300	240	60	60	240	0.0625	0.2	0.8
24/04/2023	Tonkean	MF	Nereis	24	F	Test	cond1	2	17	1	LHL	0	G	Peanut	Red bean	G	G	Peanut	0	1	300	300	240	60	60	240	0.0625	0.2	0.8
24/04/2023	Tonkean	MF	Nereis	24	F	Test	cond1	2	18	1	T	0	D	Red bean	Peanut	D	D	Peanut	1	1	300	300	240	60	60	240	16	0.8	0.2
24/04/2023	Tonkean	MF	Nereis	24	F	Test	cond1	2	19	1	TL	1	D	Red bean	Red bean	G	G	Red bean	0	1	300	300	240	60	60	240	0.0625	0.2	0.8
24/04/2023	Tonkean	MF	Nereis	24	F	Test	cond1	2	20	1	HA	1	G	Peanut	Red bean	D	D	Peanut	1	1	300	300	240	60	60	240	16	0.8	0.2
09/10/2023	Tonkean	M2	Barnabe	9	M	Test	cond5a	2	11	1	LTR	1	G	Red bean	Peanut	D	G	Peanut	0	0	40	1280	20	640	20	640	1	0.0303030303030303	0.0303030303030303
09/10/2023	Tonkean	M2	Barnabe	9	M	Test	cond5a	2	12	1	LHR	0	G	Red bean	Peanut	G	D	Peanut	1	0	40	1280	20	640	20	640	1	0.96969696969697	0.96969696969697
09/10/2023	Tonkean	M2	Barnabe	9	M	Test	cond5a	2	13	1	LHL	0	D	Red bean	Red bean	D	D	Red bean	1	1	40	1280	20	640	20	640	1	0.0303030303030303	0.0303030303030303
09/10/2023	Tonkean	M2	Barnabe	9	M	Test	cond5a	2	14	1	TL	1	D	Red bean	Peanut	G	D	Red bean	1	0	40	1280	20	640	20	640	1	0.96969696969697	0.96969696969697
09/10/2023	Tonkean	M2	Barnabe	9	M	Test	cond5a	2	15	1	HA	0	G	Peanut	Peanut	G	D	Peanut	1	0	40	1280	20	640	20	640	1	0.96969696969697	0.96969696969697
09/10/2023	Tonkean	M2	Barnabe	9	M	Test	cond5a	2	16	1	TR	0	D	Peanut	Peanut	D	G	Peanut	0	0	40	1280	20	640	20	640	1	0.0303030303030303	0.0303030303030303
09/10/2023	Tonkean	M2	Barnabe	9	M	Test	cond5a	2	17	1	LTL	1	D	Red bean	Peanut	G	D	Red bean	1	0	40	1280	20	640	20	640	1	0.96969696969697	0.96969696969697
09/10/2023	Tonkean	M2	Barnabe	9	M	Test	cond5a	2	18	1	CD	1	G	Peanut	Red bean	D	G	Red bean	0	0	40	1280	20	640	20	640	1	0.0303030303030303	0.0303030303030303
09/10/2023	Tonkean	M2	Barnabe	9	M	Test	cond5a	2	19	1	T	0	D	Peanut	Peanut	D	G	Peanut	0	0	40	1280	20	640	20	640	1	0.0303030303030303	0.0303030303030303
09/10/2023	Tonkean	M2	Barnabe	9	M	Test	cond5a	2	20	1	D	0	G	Peanut	Red bean	G	D	Red bean	1	0	40	1280	20	640	20	640	1	0.96969696969697	0.96969696969697
24/04/2023	Tonkean	MF	Nereis	24	F	Test	cond3	1	1	2	T	1	G	Peanut	Red bean	D	D	Peanut	1	1	160	640	128	128	32	512	16	0.5	0.0588235294117647
24/04/2023	Tonkean	MF	Nereis	24	F	Test	cond3	1	2	2	LHL	0	D	Red bean	Peanut	D	G	Red bean	0	0	160	640	128	128	32	512	16	0.5	0.0588235294117647
24/04/2023	Tonkean	MF	Nereis	24	F	Test	cond3	1	3	2	LTL	1	D	Red bean	Peanut	G	D	Red bean	1	0	160	640	128	128	32	512	0.0625	0.5	0.941176470588235
24/04/2023	Tonkean	MF	Nereis	24	F	Test	cond3	1	4	2	TL	0	G	Peanut	Red bean	G	G	Peanut	0	1	160	640	128	128	32	512	0.0625	0.5	0.941176470588235
24/04/2023	Tonkean	MF	Nereis	24	F	Test	cond3	1	5	2	D	0	D	Red bean	Peanut	D	G	Red bean	0	0	160	640	128	128	32	512	16	0.5	0.0588235294117647
24/04/2023	Tonkean	MF	Nereis	24	F	Test	cond3	1	6	2	HA	1	G	Peanut	Red bean	D	D	Peanut	1	1	160	640	128	128	32	512	16	0.5	0.0588235294117647
24/04/2023	Tonkean	MF	Nereis	24	F	Test	cond3	1	7	2	TR	0	G	Peanut	Red bean	G	D	Red bean	1	0	160	640	128	128	32	512	0.0625	0.5	0.941176470588235
24/04/2023	Tonkean	MF	Nereis	24	F	Test	cond3	1	8	2	CD	1	D	Peanut	Peanut	G	D	Peanut	1	0	160	640	128	128	32	512	0.0625	0.5	0.941176470588235
24/04/2023	Tonkean	MF	Nereis	24	F	Test	cond3	1	9	2	LTR	1	G	Peanut	Red bean	D	D	Peanut	1	1	160	640	128	128	32	512	16	0.5	0.0588235294117647
24/04/2023	Tonkean	MF	Nereis	24	F	Test	cond3	1	10	2	LHR	0	G	Red bean	Red bean	G	G	Red bean	0	1	160	640	128	128	32	512	0.0625	0.5	0.941176470588235
26/04/2023	Tonkean	MF	Nereis	24	F	Test	cond5b	2	11	1	LHR	1	G	Red bean	Peanut	D	D	Red bean	1	1	160	640	80	320	80	320	1	0.2	0.2
26/04/2023	Tonkean	MF	Nereis	24	F	Test	cond5b	2	12	1	HA	0	D	Peanut	Peanut	D	G	Peanut	0	0	160	640	80	320	80	320	1	0.2	0.2
26/04/2023	Tonkean	MF	Nereis	24	F	Test	cond5b	2	13	1	D	1	D	Red bean	Peanut	G	D	Red bean	1	0	160	640	80	320	80	320	1	0.8	0.8
26/04/2023	Tonkean	MF	Nereis	24	F	Test	cond5b	2	14	1	LTR	0	G	Peanut	Peanut	G	G	Peanut	0	1	160	640	80	320	80	320	1	0.8	0.8
26/04/2023	Tonkean	MF	Nereis	24	F	Test	cond5b	2	15	1	CD	1	G	Red bean	Peanut	D	D	Red bean	1	1	160	640	80	320	80	320	1	0.2	0.2
26/04/2023	Tonkean	MF	Nereis	24	F	Test	cond5b	2	16	1	TL	1	D	Peanut	Red bean	G	D	Peanut	1	0	160	640	80	320	80	320	1	0.8	0.8
26/04/2023	Tonkean	MF	Nereis	24	F	Test	cond5b	2	17	1	LTL	0	G	Red bean	Red bean	G	D	Red bean	1	0	160	640	80	320	80	320	1	0.8	0.8
26/04/2023	Tonkean	MF	Nereis	24	F	Test	cond5b	2	18	1	TR	1	G	Red bean	Peanut	D	D	Red bean	1	1	160	640	80	320	80	320	1	0.2	0.2
26/04/2023	Tonkean	MF	Nereis	24	F	Test	cond5b	2	19	1	LHL	0	D	Peanut	Peanut	D	G	Peanut	0	0	160	640	80	320	80	320	1	0.2	0.2
26/04/2023	Tonkean	MF	Nereis	24	F	Test	cond5b	2	20	1	T	1	D	Red bean	Peanut	G	D	Red bean	1	0	160	640	80	320	80	320	1	0.8	0.8
27/04/2023	Tonkean	MF	Nereis	24	F	Test	cond3	2	11	1	LTL	0	D	Red bean	Peanut	D	D	Peanut	1	1	160	640	128	128	32	512	16	0.5	0.0588235294117647
27/04/2023	Tonkean	MF	Nereis	24	F	Test	cond3	2	12	1	CD	1	D	Red bean	Peanut	G	G	Peanut	0	1	160	640	128	128	32	512	0.0625	0.5	0.941176470588235
27/04/2023	Tonkean	MF	Nereis	24	F	Test	cond3	2	13	1	HA	1	G	Peanut	Red bean	D	G	Red bean	0	0	160	640	128	128	32	512	16	0.5	0.0588235294117647
27/04/2023	Tonkean	MF	Nereis	24	F	Test	cond3	2	14	1	D	0	D	Red bean	Peanut	D	D	Peanut	1	1	160	640	128	128	32	512	16	0.5	0.0588235294117647
27/04/2023	Tonkean	MF	Nereis	24	F	Test	cond3	2	15	1	T	1	D	Red bean	Peanut	G	D	Red bean	1	0	160	640	128	128	32	512	0.0625	0.5	0.941176470588235
27/04/2023	Tonkean	MF	Nereis	24	F	Test	cond3	2	16	1	LHL	0	G	Peanut	Red bean	G	D	Red bean	1	0	160	640	128	128	32	512	0.0625	0.5	0.941176470588235
27/04/2023	Tonkean	MF	Nereis	24	F	Test	cond3	2	17	1	TR	0	D	Red bean	Peanut	D	D	Peanut	1	1	160	640	128	128	32	512	16	0.5	0.0588235294117647
27/04/2023	Tonkean	MF	Nereis	24	F	Test	cond3	2	18	1	LTR	1	G	Red bean	Red bean	D	G	Red bean	0	0	160	640	128	128	32	512	16	0.5	0.0588235294117647
27/04/2023	Tonkean	MF	Nereis	24	F	Test	cond3	2	19	1	LHR	0	G	Red bean	Peanut	G	D	Peanut	1	0	160	640	128	128	32	512	0.0625	0.5	0.941176470588235
27/04/2023	Tonkean	MF	Nereis	24	F	Test	cond3	2	20	1	TL	1	D	Red bean	Red bean	G	D	Red bean	1	0	160	640	128	128	32	512	0.0625	0.5	0.941176470588235
02/05/2023	Tonkean	MF	Nereis	24	F	Test	cond2b	1	1	1	TR	1	G	Peanut	Red bean	D	G	Red bean	0	0	70	840	56	168	14	672	16	0.25	0.0204081632653061
02/05/2023	Tonkean	MF	Nereis	24	F	Test	cond2b	1	2	1	CD	0	D	Red bean	Peanut	D	D	Peanut	1	1	70	840	56	168	14	672	16	0.25	0.0204081632653061
02/05/2023	Tonkean	MF	Nereis	24	F	Test	cond2b	1	3	1	D	1	D	Red bean	Peanut	G	G	Peanut	0	1	70	840	56	168	14	672	0.0625	0.75	0.979591836734694
02/05/2023	Tonkean	MF	Nereis	24	F	Test	cond2b	1	4	1	LTR	1	G	Peanut	Red bean	D	G	Red bean	0	0	70	840	56	168	14	672	16	0.25	0.0204081632653061
02/05/2023	Tonkean	MF	Nereis	24	F	Test	cond2b	1	5	1	LTL	0	G	Peanut	Red bean	G	D	Red bean	1	0	70	840	56	168	14	672	0.0625	0.75	0.979591836734694
02/05/2023	Tonkean	MF	Nereis	24	F	Test	cond2b	1	6	1	T	0	D	Red bean	Peanut	D	D	Peanut	1	1	70	840	56	168	14	672	16	0.25	0.0204081632653061
02/05/2023	Tonkean	MF	Nereis	24	F	Test	cond2b	1	7	1	LHR	1	D	Red bean	Peanut	G	D	Red bean	1	0	70	840	56	168	14	672	0.0625	0.75	0.979591836734694
02/05/2023	Tonkean	MF	Nereis	24	F	Test	cond2b	1	8	1	TL	1	G	Peanut	Peanut	D	D	Peanut	1	1	70	840	56	168	14	672	16	0.25	0.0204081632653061
02/05/2023	Tonkean	MF	Nereis	24	F	Test	cond2b	1	9	1	HA	0	G	Red bean	Peanut	G	D	Peanut	1	0	70	840	56	168	14	672	0.0625	0.75	0.979591836734694
02/05/2023	Tonkean	MF	Nereis	24	F	Test	cond2b	1	10	1	LHL	1	D	Red bean	Red bean	G	D	Red bean	1	0	70	840	56	168	14	672	0.0625	0.75	0.979591836734694
03/05/2023	Tonkean	MF	Nereis	24	F	Test	cond4	1	1	1	CD	1	G	Peanut	Red bean	D	D	Peanut	1	1	288	168	128	8	160	160	16	0.941176470588235	0.5
03/05/2023	Tonkean	MF	Nereis	24	F	Test	cond4	1	2	1	TL	1	D	Red bean	Red bean	G	G	Red bean	0	1	288	168	128	8	160	160	0.0625	0.0588235294117647	0.5
04/05/2023	Tonkean	MF	Nereis	24	F	Test	cond4	1	3	1	T	0	D	Red bean	Peanut	D	D	Peanut	1	1	288	168	128	8	160	160	16	0.941176470588235	0.5
04/05/2023	Tonkean	MF	Nereis	24	F	Test	cond4	1	4	1	TR	0	G	Red bean	Red bean	G	G	Red bean	0	1	288	168	128	8	160	160	0.0625	0.0588235294117647	0.5
04/05/2023	Tonkean	MF	Nereis	24	F	Test	cond4	1	5	1	LHR	1	D	Red bean	Peanut	G	G	Peanut	0	1	288	168	128	8	160	160	0.0625	0.0588235294117647	0.5
04/05/2023	Tonkean	MF	Nereis	24	F	Test	cond4	1	6	1	LTR	1	G	Red bean	Red bean	D	D	Red bean	1	1	288	168	128	8	160	160	16	0.941176470588235	0.5
04/05/2023	Tonkean	MF	Nereis	24	F	Test	cond4	1	7	1	LTL	0	D	Red bean	Red bean	D	D	Red bean	1	1	288	168	128	8	160	160	16	0.941176470588235	0.5
04/05/2023	Tonkean	MF	Nereis	24	F	Test	cond4	1	8	1	LHL	0	G	Peanut	Red bean	G	G	Peanut	0	1	288	168	128	8	160	160	0.0625	0.0588235294117647	0.5
04/05/2023	Tonkean	MF	Nereis	24	F	Test	cond4	1	9	1	HA	1	D	Red bean	Red bean	G	G	Red bean	0	1	288	168	128	8	160	160	0.0625	0.0588235294117647	0.5
04/05/2023	Tonkean	MF	Nereis	24	F	Test	cond4	1	10	1	D	1	G	Peanut	Red bean	D	D	Peanut	1	1	288	168	128	8	160	160	16	0.941176470588235	0.5
04/05/2023	Tonkean	MF	Nereis	24	F	Test	cond2b	2	11	2	T	0	G	Peanut	Red bean	G	G	Peanut	0	1	70	840	56	168	14	672	0.0625	0.75	0.979591836734694
04/05/2023	Tonkean	MF	Nereis	24	F	Test	cond2b	2	12	2	LTL	1	G	Peanut	Red bean	D	D	Peanut	1	1	70	840	56	168	14	672	16	0.25	0.0204081632653061
04/05/2023	Tonkean	MF	Nereis	24	F	Test	cond2b	2	13	2	LHL	0	D	Red bean	Peanut	D	G	Red bean	0	0	70	840	56	168	14	672	16	0.25	0.0204081632653061
04/05/2023	Tonkean	MF	Nereis	24	F	Test	cond2b	2	14	2	CD	1	D	Red bean	Peanut	G	D	Red bean	1	0	70	840	56	168	14	672	0.0625	0.75	0.979591836734694
04/05/2023	Tonkean	MF	Nereis	24	F	Test	cond2b	2	15	2	LHR	1	G	Peanut	Red bean	D	D	Peanut	1	1	70	840	56	168	14	672	16	0.25	0.0204081632653061
04/05/2023	Tonkean	MF	Nereis	24	F	Test	cond2b	2	16	2	TL	0	D	Red bean	Peanut	D	G	Red bean	0	0	70	840	56	168	14	672	16	0.25	0.0204081632653061
04/05/2023	Tonkean	MF	Nereis	24	F	Test	cond2b	2	17	2	LTR	0	G	Peanut	Red bean	G	G	Peanut	0	1	70	840	56	168	14	672	0.0625	0.75	0.979591836734694
04/05/2023	Tonkean	MF	Nereis	24	F	Test	cond2b	2	18	2	HA	1	D	Red bean	Red bean	G	D	Red bean	1	0	70	840	56	168	14	672	0.0625	0.75	0.979591836734694
04/05/2023	Tonkean	MF	Nereis	24	F	Test	cond2b	2	19	2	D	0	D	Peanut	Red bean	D	G	Peanut	0	0	70	840	56	168	14	672	16	0.25	0.0204081632653061
04/05/2023	Tonkean	MF	Nereis	24	F	Test	cond2b	2	20	2	TR	0	G	Peanut	Peanut	G	G	Peanut	0	1	70	840	56	168	14	672	0.0625	0.75	0.979591836734694
05/05/2023	Tonkean	MF	Nereis	24	F	Test	cond4	2	11	2	TR	0	G	Peanut	Red bean	G	G	Peanut	0	1	288	168	128	8	160	160	0.0625	0.0588235294117647	0.5
05/05/2023	Tonkean	MF	Nereis	24	F	Test	cond4	2	12	2	LTR	1	G	Red bean	Red bean	D	D	Red bean	1	1	288	168	128	8	160	160	16	0.941176470588235	0.5
05/05/2023	Tonkean	MF	Nereis	24	F	Test	cond4	2	13	2	CD	0	D	Red bean	Peanut	D	D	Peanut	1	1	288	168	128	8	160	160	16	0.941176470588235	0.5
05/05/2023	Tonkean	MF	Nereis	24	F	Test	cond4	2	14	2	HA	0	G	Red bean	Red bean	G	G	Red bean	0	1	288	168	128	8	160	160	0.0625	0.0588235294117647	0.5
05/05/2023	Tonkean	MF	Nereis	24	F	Test	cond4	2	15	2	D	1	D	Red bean	Red bean	G	D	Red bean	1	0	288	168	128	8	160	160	0.0625	0.0588235294117647	0.5
05/05/2023	Tonkean	MF	Nereis	24	F	Test	cond4	2	16	2	LTL	0	D	Red bean	Red bean	D	D	Red bean	1	1	288	168	128	8	160	160	16	0.941176470588235	0.5
05/05/2023	Tonkean	MF	Nereis	24	F	Test	cond4	2	17	2	LHR	1	G	Peanut	Red bean	D	D	Peanut	1	1	288	168	128	8	160	160	16	0.941176470588235	0.5
05/05/2023	Tonkean	MF	Nereis	24	F	Test	cond4	2	18	2	TL	1	D	Red bean	Red bean	G	G	Red bean	0	1	288	168	128	8	160	160	0.0625	0.0588235294117647	0.5
05/05/2023	Tonkean	MF	Nereis	24	F	Test	cond4	2	19	2	LHL	0	G	Red bean	Red bean	G	G	Red bean	0	1	288	168	128	8	160	160	0.0625	0.0588235294117647	0.5
05/05/2023	Tonkean	MF	Nereis	24	F	Test	cond4	2	20	2	T	0	D	Red bean	Peanut	D	D	Peanut	1	1	288	168	128	8	160	160	16	0.941176470588235	0.5
05/05/2023	Tonkean	MF	Nereis	24	F	Test	cond5a	2	11	1	T	1	G	Peanut	Red bean	D	G	Red bean	0	0	40	1280	20	640	20	640	1	0.0303030303030303	0.0303030303030303
05/05/2023	Tonkean	MF	Nereis	24	F	Test	cond5a	2	12	1	TL	0	D	Peanut	Peanut	D	G	Peanut	0	0	40	1280	20	640	20	640	1	0.0303030303030303	0.0303030303030303
05/05/2023	Tonkean	MF	Nereis	24	F	Test	cond5a	2	13	1	HA	0	G	Peanut	Red bean	G	D	Red bean	1	0	40	1280	20	640	20	640	1	0.96969696969697	0.96969696969697
05/05/2023	Tonkean	MF	Nereis	24	F	Test	cond5a	2	14	1	D	1	D	Red bean	Peanut	G	D	Red bean	1	0	40	1280	20	640	20	640	1	0.96969696969697	0.96969696969697
05/05/2023	Tonkean	MF	Nereis	24	F	Test	cond5a	2	15	1	LHR	0	D	Peanut	Peanut	D	G	Peanut	0	0	40	1280	20	640	20	640	1	0.0303030303030303	0.0303030303030303
05/05/2023	Tonkean	MF	Nereis	24	F	Test	cond5a	2	16	1	LHL	1	G	Peanut	Red bean	D	D	Peanut	1	1	40	1280	20	640	20	640	1	0.0303030303030303	0.0303030303030303
05/05/2023	Tonkean	MF	Nereis	24	F	Test	cond5a	2	17	1	TR	0	G	Peanut	Red bean	G	D	Red bean	1	0	40	1280	20	640	20	640	1	0.96969696969697	0.96969696969697
05/05/2023	Tonkean	MF	Nereis	24	F	Test	cond5a	2	18	1	LTL	1	D	Peanut	Peanut	G	D	Peanut	1	0	40	1280	20	640	20	640	1	0.96969696969697	0.96969696969697
05/05/2023	Tonkean	MF	Nereis	24	F	Test	cond5a	2	19	1	LTR	0	D	Peanut	Peanut	D	G	Peanut	0	0	40	1280	20	640	20	640	1	0.0303030303030303	0.0303030303030303
05/05/2023	Tonkean	MF	Nereis	24	F	Test	cond5a	2	20	1	CD	0	G	Peanut	Red bean	G	D	Red bean	1	0	40	1280	20	640	20	640	1	0.96969696969697	0.96969696969697
04/04/2023	Tonkean	M1	Olli	13	M	Test	cond4	2	11	1	LHR	1	G	Peanut	Red bean	D	D	Peanut	1	1	288	168	128	8	160	160	16	0.941176470588235	0.5	NON
04/04/2023	Tonkean	M1	Olli	13	M	Test	cond4	2	12	1	TR	0	G	Red bean	Red bean	G	G	Red bean	0	1	288	168	128	8	160	160	0.0625	0.0588235294117647	0.5	NON
04/04/2023	Tonkean	M1	Olli	13	M	Test	cond4	2	13	1	D	1	D	Red bean	Peanut	G	G	Peanut	0	1	288	168	128	8	160	160	0.0625	0.0588235294117647	0.5	NON
04/04/2023	Tonkean	M1	Olli	13	M	Test	cond4	2	14	1	HA	0	D	Red bean	Red bean	D	D	Red bean	1	1	288	168	128	8	160	160	16	0.941176470588235	0.5	NON
04/04/2023	Tonkean	M1	Olli	13	M	Test	cond4	2	15	1	LTL	1	G	Peanut	Red bean	D	G	Peanut	0	0	288	168	128	8	160	160	16	0.941176470588235	0.5	NON
05/04/2023	Tonkean	M1	Olli	13	M	Test	cond4	2	16	1	LHL	1	D	Red bean	Peanut	G	G	Peanut	0	1	288	168	128	8	160	160	0.0625	0.0588235294117647	0.5	NON
05/04/2023	Tonkean	M1	Olli	13	M	Test	cond4	2	17	1	T	0	G	Red bean	Red bean	G	D	Red bean	1	0	288	168	128	8	160	160	0.0625	0.0588235294117647	0.5	NON
05/04/2023	Tonkean	M1	Olli	13	M	Test	cond4	2	18	1	CD	1	G	Red bean	Red bean	D	D	Red bean	1	1	288	168	128	8	160	160	16	0.941176470588235	0.5	NON
05/04/2023	Tonkean	M1	Olli	13	M	Test	cond4	2	19	1	TL	0	D	Red bean	Red bean	D	D	Red bean	1	1	288	168	128	8	160	160	16	0.941176470588235	0.5	NON
05/04/2023	Tonkean	M1	Olli	13	M	Test	cond4	2	20	1	LTR	1	D	Red bean	Peanut	G	G	Red bean	0	1	288	168	128	8	160	160	0.0625	0.0588235294117647	0.5	NON
06/04/2023	Tonkean	M1	Olli	13	M	Test	cond3	1	1	2	CD	1	D	Red bean	Peanut	G	G	Red bean	0	1	160	640	128	128	32	512	0.0625	0.5	0.941176470588235	NON
06/04/2023	Tonkean	M1	Olli	13	M	Test	cond3	1	2	2	TR	1	G	Peanut	Red bean	D	G	Peanut	0	0	160	640	128	128	32	512	16	0.5	0.0588235294117647	NON
06/04/2023	Tonkean	M1	Olli	13	M	Test	cond3	1	3	2	HA	0	D	Red bean	Peanut	D	D	Red bean	1	1	160	640	128	128	32	512	16	0.5	0.0588235294117647	NON
06/04/2023	Tonkean	M1	Olli	13	M	Test	cond3	1	4	2	T	0	G	Peanut	Red bean	G	D	Peanut	1	0	160	640	128	128	32	512	0.0625	0.5	0.941176470588235	NON
06/04/2023	Tonkean	M1	Olli	13	M	Test	cond3	1	5	2	D	1	D	Red bean	Peanut	G	G	Red bean	0	1	160	640	128	128	32	512	0.0625	0.5	0.941176470588235	NON
06/04/2023	Tonkean	M1	Olli	13	M	Test	cond3	1	6	2	LHR	1	G	Peanut	Red bean	D	G	Red bean	0	0	160	640	128	128	32	512	16	0.5	0.0588235294117647	NON
06/04/2023	Tonkean	M1	Olli	13	M	Test	cond3	1	7	2	TL	0	G	Peanut	Red bean	G	D	Peanut	1	0	160	640	128	128	32	512	0.0625	0.5	0.941176470588235	NON
06/04/2023	Tonkean	M1	Olli	13	M	Test	cond3	1	8	2	LTL	0	D	Peanut	Peanut	D	D	Peanut	1	1	160	640	128	128	32	512	16	0.5	0.0588235294117647	NON
06/04/2023	Tonkean	M1	Olli	13	M	Test	cond3	1	9	2	LHL	1	G	Red bean	Peanut	D	G	Red bean	0	0	160	640	128	128	32	512	16	0.5	0.0588235294117647	NON
06/04/2023	Tonkean	M1	Olli	13	M	Test	cond3	1	10	2	LTR	1	D	Red bean	Red bean	G	G	Red bean	0	1	160	640	128	128	32	512	0.0625	0.5	0.941176470588235	NON
11/04/2023	Tonkean	M1	Olli	13	M	Test	cond2a	1	1	2	D	1	G	Peanut	Red bean	D	D	Peanut	1	1	40	1280	32	256	8	1024	16	0.111111111111111	0.00775193798449612	NON
11/04/2023	Tonkean	M1	Olli	13	M	Test	cond2a	1	2	2	TR	1	D	Red bean	Peanut	G	G	Peanut	0	1	40	1280	32	256	8	1024	0.0625	0.888888888888889	0.992248062015504	NON
11/04/2023	Tonkean	M1	Olli	13	M	Test	cond2a	1	3	2	LTR	0	G	Peanut	Red bean	G	G	Peanut	0	1	40	1280	32	256	8	1024	0.0625	0.888888888888889	0.992248062015504	NON
11/04/2023	Tonkean	M1	Olli	13	M	Test	cond2a	1	4	2	LHR	1	G	Peanut	Red bean	D	D	Peanut	1	1	40	1280	32	256	8	1024	16	0.111111111111111	0.00775193798449612	NON
11/04/2023	Tonkean	M1	Olli	13	M	Test	cond2a	1	5	2	T	0	D	Red bean	Red bean	D	D	Red bean	1	1	40	1280	32	256	8	1024	16	0.111111111111111	0.00775193798449612	NON
11/04/2023	Tonkean	M1	Olli	13	M	Test	cond2a	1	6	2	LTL	1	D	Red bean	Peanut	G	G	Peanut	0	1	40	1280	32	256	8	1024	0.0625	0.888888888888889	0.992248062015504	NON
11/04/2023	Tonkean	M1	Olli	13	M	Test	cond2a	1	7	2	CD	0	G	Red bean	Red bean	G	D	Red bean	1	0	40	1280	32	256	8	1024	0.0625	0.888888888888889	0.992248062015504	NON
11/04/2023	Tonkean	M1	Olli	13	M	Test	cond2a	1	8	2	LHL	0	D	Red bean	Red bean	D	D	Red bean	1	1	40	1280	32	256	8	1024	16	0.111111111111111	0.00775193798449612	NON
11/04/2023	Tonkean	M1	Olli	13	M	Test	cond2a	1	9	2	HA	1	G	Peanut	Red bean	D	G	Red bean	0	0	40	1280	32	256	8	1024	16	0.111111111111111	0.00775193798449612	NON
11/04/2023	Tonkean	M1	Olli	13	M	Test	cond2a	1	10	2	TL	0	G	Peanut	Red bean	G	G	Peanut	0	1	40	1280	32	256	8	1024	0.0625	0.888888888888889	0.992248062015504	NON
14/04/2023	Tonkean	M1	Olli	13	M	Test	cond3	2	11	1	CD	1	G	Peanut	Red bean	D	D	Peanut	1	1	160	640	128	128	32	512	16	0.5	0.0588235294117647	NON
14/04/2023	Tonkean	M1	Olli	13	M	Test	cond3	2	12	1	LTR	0	G	Peanut	Red bean	G	G	Peanut	0	1	160	640	128	128	32	512	0.0625	0.5	0.941176470588235	NON
14/04/2023	Tonkean	M1	Olli	13	M	Test	cond3	2	13	1	TL	1	D	Red bean	Peanut	G	G	Peanut	0	1	160	640	128	128	32	512	0.0625	0.5	0.941176470588235	NON
14/04/2023	Tonkean	M1	Olli	13	M	Test	cond3	2	14	1	LHR	0	D	Red bean	Peanut	D	D	Red bean	1	1	160	640	128	128	32	512	16	0.5	0.0588235294117647	NON
14/04/2023	Tonkean	M1	Olli	13	M	Test	cond3	2	15	1	HA	0	G	Red bean	Red bean	G	D	Red bean	1	0	160	640	128	128	32	512	0.0625	0.5	0.941176470588235	NON
14/04/2023	Tonkean	M1	Olli	13	M	Test	cond3	2	16	1	D	1	G	Red bean	Red bean	D	G	Red bean	0	0	160	640	128	128	32	512	16	0.5	0.0588235294117647	NON
14/04/2023	Tonkean	M1	Olli	13	M	Test	cond3	2	17	1	T	0	D	Red bean	Red bean	D	D	Red bean	1	1	160	640	128	128	32	512	16	0.5	0.0588235294117647	NON
18/04/2023	Tonkean	M1	Olli	13	M	Test	cond3	2	18	1	LTL	1	D	Red bean	Peanut	G	G	Peanut	0	1	160	640	128	128	32	512	0.0625	0.5	0.941176470588235	NON
18/04/2023	Tonkean	M1	Olli	13	M	Test	cond3	2	19	1	TR	0	G	Red bean	Red bean	G	D	Red bean	1	0	160	640	128	128	32	512	0.0625	0.5	0.941176470588235	NON
18/04/2023	Tonkean	M1	Olli	13	M	Test	cond3	2	20	1	LHL	0	D	Red bean	Red bean	D	D	Red bean	1	1	160	640	128	128	32	512	16	0.5	0.0588235294117647	NON
20/04/2023	Tonkean	M1	Olli	13	M	Test	cond6	1	1	1	LHL	1	D	Red bean	Peanut	G	G	Peanut	0	1	300	300	240	60	60	240	0.0625	0.2	0.8	NON
20/04/2023	Tonkean	M1	Olli	13	M	Test	cond6	1	2	1	TL	1	G	Peanut	Red bean	D	G	Red bean	0	0	300	300	240	60	60	240	16	0.8	0.2	NON
20/04/2023	Tonkean	M1	Olli	13	M	Test	cond6	1	3	1	LTL	0	G	Peanut	Red bean	G	D	Red bean	1	0	300	300	240	60	60	240	0.0625	0.2	0.8	NON
20/04/2023	Tonkean	M1	Olli	13	M	Test	cond6	1	4	1	LTR	0	D	Red bean	Peanut	D	D	Peanut	1	1	300	300	240	60	60	240	16	0.8	0.2	NON
20/04/2023	Tonkean	M1	Olli	13	M	Test	cond6	1	5	1	LHR	1	D	Red bean	Peanut	G	G	Peanut	0	1	300	300	240	60	60	240	0.0625	0.2	0.8	NON
20/04/2023	Tonkean	M1	Olli	13	M	Test	cond6	1	6	1	D	1	G	Peanut	Red bean	D	G	Peanut	0	0	300	300	240	60	60	240	16	0.8	0.2	NON
20/04/2023	Tonkean	M1	Olli	13	M	Test	cond6	1	7	1	T	0	D	Red bean	Peanut	D	D	Peanut	1	1	300	300	240	60	60	240	16	0.8	0.2	NON
20/04/2023	Tonkean	M1	Olli	13	M	Test	cond6	1	8	1	TR	0	G	Red bean	Red bean	G	D	Red bean	1	0	300	300	240	60	60	240	0.0625	0.2	0.8	NON
20/04/2023	Tonkean	M1	Olli	13	M	Test	cond6	1	9	1	HA	1	G	Red bean	Peanut	D	G	Peanut	0	0	300	300	240	60	60	240	16	0.8	0.2	NON
20/04/2023	Tonkean	M1	Olli	13	M	Test	cond6	1	10	1	CD	1	D	Red bean	Red bean	G	G	Red bean	0	1	300	300	240	60	60	240	0.0625	0.2	0.8	NON
21/04/2023	Tonkean	M1	Olli	13	M	Test	cond5a	1	1	1	LHR	0	G	Peanut	Peanut	G	D	Peanut	1	0	40	1280	20	640	20	640	1	0.96969696969697	0.96969696969697	NON
21/04/2023	Tonkean	M1	Olli	13	M	Test	cond5a	1	2	1	LTL	0	D	Red bean	Peanut	D	D	Peanut	1	1	40	1280	20	640	20	640	1	0.0303030303030303	0.0303030303030303	NON
21/04/2023	Tonkean	M1	Olli	13	M	Test	cond5a	1	3	1	TR	1	D	Red bean	Peanut	G	G	Peanut	0	1	40	1280	20	640	20	640	1	0.96969696969697	0.96969696969697	NON
21/04/2023	Tonkean	M1	Olli	13	M	Test	cond5a	1	4	1	D	0	G	Red bean	Red bean	G	D	Red bean	1	0	40	1280	20	640	20	640	1	0.96969696969697	0.96969696969697	NON
21/04/2023	Tonkean	M1	Olli	13	M	Test	cond5a	1	5	1	LHL	1	G	Red bean	Red bean	D	G	Red bean	0	0	40	1280	20	640	20	640	1	0.0303030303030303	0.0303030303030303	NON
21/04/2023	Tonkean	M1	Olli	13	M	Test	cond5a	1	6	1	HA	1	D	Peanut	Red bean	G	G	Red bean	0	1	40	1280	20	640	20	640	1	0.96969696969697	0.96969696969697	NON
21/04/2023	Tonkean	M1	Olli	13	M	Test	cond5a	1	7	1	TL	0	D	Peanut	Peanut	D	D	Peanut	1	1	40	1280	20	640	20	640	1	0.0303030303030303	0.0303030303030303	NON
21/04/2023	Tonkean	M1	Olli	13	M	Test	cond5a	1	8	1	LTR	1	G	Red bean	Peanut	D	G	Peanut	0	0	40	1280	20	640	20	640	1	0.0303030303030303	0.0303030303030303	NON
21/04/2023	Tonkean	M1	Olli	13	M	Test	cond5a	1	9	1	T	1	D	Red bean	Red bean	G	G	Red bean	0	1	40	1280	20	640	20	640	1	0.96969696969697	0.96969696969697	NON
21/04/2023	Tonkean	M1	Olli	13	M	Test	cond5a	1	10	1	CD	0	D	Red bean	Red bean	D	D	Red bean	1	1	40	1280	20	640	20	640	1	0.0303030303030303	0.0303030303030303	NON
26/04/2023	Tonkean	M1	Olli	13	M	Test	cond1	1	1	2	LTR	0	D	Red bean	Peanut	D	D	Peanut	1	1	300	300	240	60	60	240	16	0.8	0.2	OUI
26/04/2023	Tonkean	M1	Olli	13	M	Test	cond1	1	2	2	LHR	0	G	Peanut	Red bean	G	G	Peanut	0	1	300	300	240	60	60	240	0.0625	0.2	0.8	OUI
26/04/2023	Tonkean	M1	Olli	13	M	Test	cond1	1	3	2	CD	1	G	Peanut	Red bean	D	D	Peanut	1	1	300	300	240	60	60	240	16	0.8	0.2	OUI
26/04/2023	Tonkean	M1	Olli	13	M	Test	cond1	1	4	2	LTL	1	D	Red bean	Peanut	G	G	Peanut	0	1	300	300	240	60	60	240	0.0625	0.2	0.8	OUI
26/04/2023	Tonkean	M1	Olli	13	M	Test	cond1	1	5	2	LHL	0	G	Red bean	Red bean	G	G	Red bean	0	1	300	300	240	60	60	240	0.0625	0.2	0.8	OUI
26/04/2023	Tonkean	M1	Olli	13	M	Test	cond1	1	6	2	T	0	D	Red bean	Peanut	D	D	Peanut	1	1	300	300	240	60	60	240	16	0.8	0.2	OUI
26/04/2023	Tonkean	M1	Olli	13	M	Test	cond1	1	7	2	TR	1	D	Red bean	Peanut	G	G	Peanut	0	1	300	300	240	60	60	240	0.0625	0.2	0.8	OUI
26/04/2023	Tonkean	M1	Olli	13	M	Test	cond1	1	8	2	D	1	G	Red bean	Red bean	D	D	Red bean	1	1	300	300	240	60	60	240	16	0.8	0.2	OUI
26/04/2023	Tonkean	M1	Olli	13	M	Test	cond1	1	9	2	HA	0	G	Peanut	Red bean	G	G	Peanut	0	1	300	300	240	60	60	240	0.0625	0.2	0.8	OUI
26/04/2023	Tonkean	M1	Olli	13	M	Test	cond1	1	10	2	TL	0	D	Red bean	Peanut	D	D	Peanut	1	1	300	300	240	60	60	240	16	0.8	0.2	OUI
27/04/2023	Tonkean	M1	Olli	13	M	Test	cond2b	1	1	2	LHL	1	D	Red bean	Peanut	G	G	Peanut	0	1	70	840	56	168	14	672	0.0625	0.75	0.979591836734694	OUI
27/04/2023	Tonkean	M1	Olli	13	M	Test	cond2b	1	2	2	T	0	G	Peanut	Red bean	G	G	Peanut	0	1	70	840	56	168	14	672	0.0625	0.75	0.979591836734694	OUI
27/04/2023	Tonkean	M1	Olli	13	M	Test	cond2b	1	3	2	TL	0	D	Red bean	Peanut	D	D	Peanut	1	1	70	840	56	168	14	672	16	0.25	0.0204081632653061	OUI
27/04/2023	Tonkean	M1	Olli	13	M	Test	cond2b	1	4	2	LTR	1	D	Red bean	Peanut	G	G	Peanut	0	1	70	840	56	168	14	672	0.0625	0.75	0.979591836734694	OUI
27/04/2023	Tonkean	M1	Olli	13	M	Test	cond2b	1	5	2	LHR	0	G	Red bean	Red bean	G	G	Red bean	0	1	70	840	56	168	14	672	0.0625	0.75	0.979591836734694	OUI
27/04/2023	Tonkean	M1	Olli	13	M	Test	cond2b	1	6	2	CD	1	G	Peanut	Red bean	D	G	Red bean	0	0	70	840	56	168	14	672	16	0.25	0.0204081632653061	OUI
27/04/2023	Tonkean	M1	Olli	13	M	Test	cond2b	1	7	2	D	0	D	Red bean	Peanut	D	G	Red bean	0	0	70	840	56	168	14	672	16	0.25	0.0204081632653061	OUI
27/04/2023	Tonkean	M1	Olli	13	M	Test	cond2b	1	8	2	LTL	1	D	Red bean	Peanut	G	G	Peanut	0	1	70	840	56	168	14	672	0.0625	0.75	0.979591836734694	OUI
27/04/2023	Tonkean	M1	Olli	13	M	Test	cond2b	1	9	2	HA	1	G	Peanut	Red bean	D	D	Peanut	1	1	70	840	56	168	14	672	16	0.25	0.0204081632653061	OUI
27/04/2023	Tonkean	M1	Olli	13	M	Test	cond2b	1	10	2	TR	0	D	Red bean	Red bean	D	D	Red bean	1	1	70	840	56	168	14	672	16	0.25	0.0204081632653061	OUI
17/10/2023	Tonkean	M2	Barnabe	9	M	Test	cond2a	2	11	1	LHR	1	G	Peanut	Red bean	D	G	Red bean	0	0	40	1280	32	256	8	1024	16	0.111111111111111	0.00775193798449612
17/10/2023	Tonkean	M2	Barnabe	9	M	Test	cond2a	2	12	1	LTR	0	D	Red bean	Peanut	D	D	Peanut	1	1	40	1280	32	256	8	1024	16	0.111111111111111	0.00775193798449612
17/10/2023	Tonkean	M2	Barnabe	9	M	Test	cond2a	2	13	1	D	1	D	Red bean	Peanut	G	D	Red bean	1	0	40	1280	32	256	8	1024	0.0625	0.888888888888889	0.992248062015504
17/10/2023	Tonkean	M2	Barnabe	9	M	Test	cond2a	2	14	1	LHL	0	G	Peanut	Red bean	G	G	Peanut	0	1	40	1280	32	256	8	1024	0.0625	0.888888888888889	0.992248062015504
17/10/2023	Tonkean	M2	Barnabe	9	M	Test	cond2a	2	15	1	T	1	G	Peanut	Red bean	D	D	Peanut	1	1	40	1280	32	256	8	1024	16	0.111111111111111	0.00775193798449612
17/10/2023	Tonkean	M2	Barnabe	9	M	Test	cond2a	2	16	1	CD	1	D	Red bean	Peanut	G	D	Red bean	1	0	40	1280	32	256	8	1024	0.0625	0.888888888888889	0.992248062015504
17/10/2023	Tonkean	M2	Barnabe	9	M	Test	cond2a	2	17	1	LTL	0	D	Red bean	Peanut	D	D	Peanut	1	1	40	1280	32	256	8	1024	16	0.111111111111111	0.00775193798449612
17/10/2023	Tonkean	M2	Barnabe	9	M	Test	cond2a	2	18	1	TL	1	G	Red bean	Red bean	D	D	Red bean	1	1	40	1280	32	256	8	1024	16	0.111111111111111	0.00775193798449612
17/10/2023	Tonkean	M2	Barnabe	9	M	Test	cond2a	2	19	1	TR	0	G	Peanut	Red bean	G	G	Peanut	0	1	40	1280	32	256	8	1024	0.0625	0.888888888888889	0.992248062015504
17/10/2023	Tonkean	M2	Barnabe	9	M	Test	cond2a	2	20	1	HA	1	D	Red bean	Peanut	G	D	Red bean	1	0	40	1280	32	256	8	1024	0.0625	0.888888888888889	0.992248062015504
28/04/2023	Tonkean	M1	Olli	13	M	Test	cond5a	2	11	2	T	1	G	Red bean	Peanut	D	D	Red bean	1	1	40	1280	20	640	20	640	1	0.0303030303030303	0.0303030303030303	OUI
28/04/2023	Tonkean	M1	Olli	13	M	Test	cond5a	2	12	2	TR	0	G	Peanut	Peanut	G	D	Peanut	1	0	40	1280	20	640	20	640	1	0.96969696969697	0.96969696969697	OUI
28/04/2023	Tonkean	M1	Olli	13	M	Test	cond5a	2	13	2	HA	0	D	Red bean	Peanut	D	D	Peanut	1	1	40	1280	20	640	20	640	1	0.0303030303030303	0.0303030303030303	OUI
28/04/2023	Tonkean	M1	Olli	13	M	Test	cond5a	2	14	2	LTR	1	D	Red bean	Peanut	G	G	Peanut	0	1	40	1280	20	640	20	640	1	0.96969696969697	0.96969696969697	OUI
28/04/2023	Tonkean	M1	Olli	13	M	Test	cond5a	2	15	2	LTL	1	G	Red bean	Red bean	D	D	Red bean	1	1	40	1280	20	640	20	640	1	0.0303030303030303	0.0303030303030303	OUI
28/04/2023	Tonkean	M1	Olli	13	M	Test	cond5a	2	16	2	LHL	0	G	Peanut	Red bean	G	D	Red bean	1	0	40	1280	20	640	20	640	1	0.96969696969697	0.96969696969697	OUI
28/04/2023	Tonkean	M1	Olli	13	M	Test	cond5a	2	17	2	D	1	D	Peanut	Peanut	G	G	Peanut	0	1	40	1280	20	640	20	640	1	0.96969696969697	0.96969696969697	OUI
28/04/2023	Tonkean	M1	Olli	13	M	Test	cond5a	2	18	2	CD	0	D	Peanut	Red bean	D	D	Red bean	1	1	40	1280	20	640	20	640	1	0.0303030303030303	0.0303030303030303	OUI
28/04/2023	Tonkean	M1	Olli	13	M	Test	cond5a	2	19	2	TL	1	G	Peanut	Peanut	D	D	Peanut	1	1	40	1280	20	640	20	640	1	0.0303030303030303	0.0303030303030303	OUI
28/04/2023	Tonkean	M1	Olli	13	M	Test	cond5a	2	20	2	LHR	0	G	Red bean	Peanut	G	D	Peanut	1	0	40	1280	20	640	20	640	1	0.96969696969697	0.96969696969697	OUI
02/05/2023	Tonkean	M1	Olli	13	M	Test	cond2a	2	11	2	LTL	0	D	Red bean	Peanut	D	D	Peanut	1	1	40	1280	32	256	8	1024	16	0.111111111111111	0.00775193798449612	OUI
02/05/2023	Tonkean	M1	Olli	13	M	Test	cond2a	2	12	2	TR	1	D	Red bean	Peanut	G	G	Peanut	0	1	40	1280	32	256	8	1024	0.0625	0.888888888888889	0.992248062015504	OUI
02/05/2023	Tonkean	M1	Olli	13	M	Test	cond2a	2	13	2	LHR	1	G	Peanut	Red bean	D	G	Red bean	0	0	40	1280	32	256	8	1024	16	0.111111111111111	0.00775193798449612	OUI
02/05/2023	Tonkean	M1	Olli	13	M	Test	cond2a	2	14	2	LTR	0	D	Red bean	Peanut	D	D	Peanut	1	1	40	1280	32	256	8	1024	16	0.111111111111111	0.00775193798449612	OUI
02/05/2023	Tonkean	M1	Olli	13	M	Test	cond2a	2	15	2	D	1	D	Red bean	Peanut	G	G	Peanut	0	1	40	1280	32	256	8	1024	0.0625	0.888888888888889	0.992248062015504	OUI
02/05/2023	Tonkean	M1	Olli	13	M	Test	cond2a	2	16	2	TL	0	G	Red bean	Red bean	G	D	Red bean	1	0	40	1280	32	256	8	1024	0.0625	0.888888888888889	0.992248062015504	OUI
02/05/2023	Tonkean	M1	Olli	13	M	Test	cond2a	2	17	2	LHL	1	G	Red bean	Red bean	D	G	Red bean	0	0	40	1280	32	256	8	1024	16	0.111111111111111	0.00775193798449612	OUI
02/05/2023	Tonkean	M1	Olli	13	M	Test	cond2a	2	18	2	HA	0	D	Red bean	Red bean	D	D	Red bean	1	1	40	1280	32	256	8	1024	16	0.111111111111111	0.00775193798449612	OUI
02/05/2023	Tonkean	M1	Olli	13	M	Test	cond2a	2	19	2	CD	0	G	Peanut	Red bean	G	D	Red bean	1	0	40	1280	32	256	8	1024	0.0625	0.888888888888889	0.992248062015504	OUI
02/05/2023	Tonkean	M1	Olli	13	M	Test	cond2a	2	20	2	T	1	D	Peanut	Peanut	G	G	Peanut	0	1	40	1280	32	256	8	1024	0.0625	0.888888888888889	0.992248062015504	OUI
03/05/2023	Tonkean	M1	Olli	13	M	Test	cond2b	2	11	1	LHR	0	G	Peanut	Red bean	G	G	Peanut	0	1	70	840	56	168	14	672	0.0625	0.75	0.979591836734694	OUI
03/05/2023	Tonkean	M1	Olli	13	M	Test	cond2b	2	12	1	LTR	1	D	Red bean	Peanut	G	G	Peanut	0	1	70	840	56	168	14	672	0.0625	0.75	0.979591836734694	OUI
03/05/2023	Tonkean	M1	Olli	13	M	Test	cond2b	2	13	1	CD	0	D	Red bean	Peanut	D	D	Peanut	1	1	70	840	56	168	14	672	16	0.25	0.0204081632653061	OUI
03/05/2023	Tonkean	M1	Olli	13	M	Test	cond2b	2	14	1	TR	1	G	Peanut	Red bean	D	G	Red bean	0	0	70	840	56	168	14	672	16	0.25	0.0204081632653061	OUI
03/05/2023	Tonkean	M1	Olli	13	M	Test	cond2b	2	15	1	TL	0	G	Peanut	Red bean	G	G	Peanut	0	1	70	840	56	168	14	672	0.0625	0.75	0.979591836734694	OUI
04/05/2023	Tonkean	M1	Olli	13	M	Test	cond2b	2	16	1	T	0	D	Red bean	Red bean	D	D	Red bean	1	1	70	840	56	168	14	672	16	0.25	0.0204081632653061	OUI
04/05/2023	Tonkean	M1	Olli	13	M	Test	cond2b	2	17	1	LTL	1	G	Peanut	Red bean	D	D	Peanut	1	1	70	840	56	168	14	672	16	0.25	0.0204081632653061	OUI
04/05/2023	Tonkean	M1	Olli	13	M	Test	cond2b	2	18	1	D	1	D	Red bean	Red bean	G	G	Red bean	0	1	70	840	56	168	14	672	0.0625	0.75	0.979591836734694	OUI
04/05/2023	Tonkean	M1	Olli	13	M	Test	cond2b	2	19	1	LHL	0	G	Peanut	Red bean	G	G	Peanut	0	1	70	840	56	168	14	672	0.0625	0.75	0.979591836734694	OUI
04/05/2023	Tonkean	M1	Olli	13	M	Test	cond2b	2	20	1	HA	1	G	Peanut	Red bean	D	G	Red bean	0	0	70	840	56	168	14	672	16	0.25	0.0204081632653061	OUI
05/05/2023	Tonkean	M1	Olli	13	M	Test	cond5b	2	11	1	LTR	1	D	Red bean	Peanut	G	G	Peanut	0	1	160	640	80	320	80	320	1	0.8	0.8	OUI
05/05/2023	Tonkean	M1	Olli	13	M	Test	cond5b	2	12	1	T	0	D	Red bean	Peanut	D	D	Peanut	1	1	160	640	80	320	80	320	1	0.2	0.2	OUI
05/05/2023	Tonkean	M1	Olli	13	M	Test	cond5b	2	13	1	TL	1	G	Red bean	Red bean	D	G	Red bean	0	0	160	640	80	320	80	320	1	0.2	0.2	OUI
05/05/2023	Tonkean	M1	Olli	13	M	Test	cond5b	2	14	1	TR	1	D	Peanut	Red bean	G	G	Red bean	0	1	160	640	80	320	80	320	1	0.8	0.8	OUI
05/05/2023	Tonkean	M1	Olli	13	M	Test	cond5b	2	15	1	HA	0	D	Peanut	Red bean	D	D	Red bean	1	1	160	640	80	320	80	320	1	0.2	0.2	OUI
05/05/2023	Tonkean	M1	Olli	13	M	Test	cond5b	2	16	1	LHR	1	G	Peanut	Peanut	D	G	Peanut	0	0	160	640	80	320	80	320	1	0.2	0.2	OUI
05/05/2023	Tonkean	M1	Olli	13	M	Test	cond5b	2	17	1	LTL	0	G	Peanut	Red bean	G	D	Red bean	1	0	160	640	80	320	80	320	1	0.8	0.8	OUI
05/05/2023	Tonkean	M1	Olli	13	M	Test	cond5b	2	18	1	LHL	1	D	Peanut	Peanut	G	G	Peanut	0	1	160	640	80	320	80	320	1	0.8	0.8	OUI
05/05/2023	Tonkean	M1	Olli	13	M	Test	cond5b	2	19	1	CD	1	G	Red bean	Peanut	D	G	Peanut	0	0	160	640	80	320	80	320	1	0.2	0.2	OUI
05/05/2023	Tonkean	M1	Olli	13	M	Test	cond5b	2	20	1	D	0	G	Red bean	Red bean	G	D	Red bean	1	0	160	640	80	320	80	320	1	0.8	0.8	OUI
06/05/2023	Tonkean	M1	Olli	13	M	Test	cond1	2	11	1	LHR	1	G	Peanut	Red bean	D	D	Peanut	1	1	300	300	240	60	60	240	16	0.8	0.2	OUI
06/05/2023	Tonkean	M1	Olli	13	M	Test	cond1	2	12	1	LTR	1	D	Red bean	Peanut	G	G	Peanut	0	1	300	300	240	60	60	240	0.0625	0.2	0.8	OUI
06/05/2023	Tonkean	M1	Olli	13	M	Test	cond1	2	13	1	TL	0	D	Red bean	Peanut	D	D	Peanut	1	1	300	300	240	60	60	240	16	0.8	0.2	OUI
06/05/2023	Tonkean	M1	Olli	13	M	Test	cond1	2	14	1	TR	0	G	Peanut	Red bean	G	D	Red bean	1	0	300	300	240	60	60	240	0.0625	0.2	0.8	OUI
06/05/2023	Tonkean	M1	Olli	13	M	Test	cond1	2	15	1	D	1	D	Red bean	Peanut	G	G	Peanut	0	1	300	300	240	60	60	240	0.0625	0.2	0.8	OUI
06/05/2023	Tonkean	M1	Olli	13	M	Test	cond1	2	16	1	HA	1	G	Red bean	Red bean	D	D	Red bean	1	1	300	300	240	60	60	240	16	0.8	0.2	OUI
06/05/2023	Tonkean	M1	Olli	13	M	Test	cond1	2	17	1	LHL	0	G	Peanut	Red bean	G	G	Peanut	0	1	300	300	240	60	60	240	0.0625	0.2	0.8	OUI
06/05/2023	Tonkean	M1	Olli	13	M	Test	cond1	2	18	1	T	0	D	Red bean	Red bean	D	D	Red bean	1	1	300	300	240	60	60	240	16	0.8	0.2	OUI
06/05/2023	Tonkean	M1	Olli	13	M	Test	cond1	2	19	1	CD	1	G	Peanut	Red bean	D	D	Peanut	1	1	300	300	240	60	60	240	16	0.8	0.2	OUI
06/05/2023	Tonkean	M1	Olli	13	M	Test	cond1	2	20	1	LTL	1	D	Red bean	Peanut	G	G	Peanut	0	1	300	300	240	60	60	240	0.0625	0.2	0.8	OUI
17/10/2023	Tonkean	M2	Abricot	10	M	Test	cond6	2	11	1	TR	1	G	Peanut	Red Bean	D	G	Red Bean	0	0	300	300	240	60	60	240	16	0.8	0.2
17/10/2023	Tonkean	M2	Abricot	10	M	Test	cond6	2	12	1	LTR	1	D	Red Bean	Peanut	G	G	Peanut	0	1	300	300	240	60	60	240	0.0625	0.2	0.8
17/10/2023	Tonkean	M2	Abricot	10	M	Test	cond6	2	13	1	LHR	0	D	Red Bean	Peanut	D	G	Red Bean	0	0	300	300	240	60	60	240	16	0.8	0.2
17/10/2023	Tonkean	M2	Abricot	10	M	Test	cond6	2	14	1	T	1	G	Peanut	Red Bean	D	D	Peanut	1	1	300	300	240	60	60	240	16	0.8	0.2
17/10/2023	Tonkean	M2	Abricot	10	M	Test	cond6	2	15	1	TL	0	G	Peanut	Red Bean	G	D	Red Bean	1	0	300	300	240	60	60	240	0.0625	0.2	0.8
17/10/2023	Tonkean	M2	Abricot	10	M	Test	cond6	2	16	1	LTL	1	D	Red Bean	Peanut	G	G	Peanut	0	1	300	300	240	60	60	240	0.0625	0.2	0.8
17/10/2023	Tonkean	M2	Abricot	10	M	Test	cond6	2	17	1	LHL	1	G	Peanut	Red Bean	D	D	Peanut	1	1	300	300	240	60	60	240	16	0.8	0.2
17/10/2023	Tonkean	M2	Abricot	10	M	Test	cond6	2	18	1	D	0	G	Red Bean	Red Bean	G	G	Red Bean	0	1	300	300	240	60	60	240	0.0625	0.2	0.8
17/10/2023	Tonkean	M2	Abricot	10	M	Test	cond6	2	19	1	HA	0	D	Red Bean	Peanut	D	G	Red Bean	0	0	300	300	240	60	60	240	16	0.8	0.2
17/10/2023	Tonkean	M2	Abricot	10	M	Test	cond6	2	20	1	CD	1	D	Peanut	Peanut	G	G	Peanut	0	1	300	300	240	60	60	240	0.0625	0.2	0.8
07/05/2023	Tonkean	M1	Olli	13	M	Test	cond6	2	11	2	TR	1	D	Red bean	Peanut	G	G	Peanut	0	1	300	300	240	60	60	240	0.0625	0.2	0.8	OUI
07/05/2023	Tonkean	M1	Olli	13	M	Test	cond6	2	12	2	LTR	0	G	Peanut	Red bean	G	D	Red bean	1	0	300	300	240	60	60	240	0.0625	0.2	0.8	OUI
07/05/2023	Tonkean	M1	Olli	13	M	Test	cond6	2	13	2	D	0	D	Red bean	Peanut	D	D	Peanut	1	1	300	300	240	60	60	240	16	0.8	0.2	OUI
07/05/2023	Tonkean	M1	Olli	13	M	Test	cond6	2	14	2	LHL	1	G	Peanut	Red bean	D	G	Red bean	0	0	300	300	240	60	60	240	16	0.8	0.2	OUI
07/05/2023	Tonkean	M1	Olli	13	M	Test	cond6	2	15	2	T	0	G	Peanut	Red bean	G	D	Red bean	1	0	300	300	240	60	60	240	0.0625	0.2	0.8	OUI
07/05/2023	Tonkean	M1	Olli	13	M	Test	cond6	2	16	2	TL	0	D	Red bean	Peanut	D	D	Peanut	1	1	300	300	240	60	60	240	16	0.8	0.2	OUI
07/05/2023	Tonkean	M1	Olli	13	M	Test	cond6	2	17	2	CD	1	G	Peanut	Red bean	D	G	Red bean	0	0	300	300	240	60	60	240	16	0.8	0.2	OUI
07/05/2023	Tonkean	M1	Olli	13	M	Test	cond6	2	18	2	LTL	1	D	Peanut	Peanut	G	G	Peanut	0	1	300	300	240	60	60	240	0.0625	0.2	0.8	OUI
07/05/2023	Tonkean	M1	Olli	13	M	Test	cond6	2	19	2	LHR	0	D	Peanut	Red bean	D	D	Red bean	1	1	300	300	240	60	60	240	16	0.8	0.2	OUI
07/05/2023	Tonkean	M1	Olli	13	M	Test	cond6	2	20	2	HA	0	G	Peanut	Peanut	G	D	Peanut	1	0	300	300	240	60	60	240	0.0625	0.2	0.8	OUI
03/04/2023	Tonkean	M1	Wallace	16	M	Test	cond1	1	1	1	HA	1	D	Red bean	Peanut	G	G	Peanut	0	1	300	300	240	60	60	240	0.0625	0.2	0.8
03/04/2023	Tonkean	M1	Wallace	16	M	Test	cond1	1	2	1	CD	1	G	Peanut	Red bean	D	D	Peanut	1	1	300	300	240	60	60	240	16	0.8	0.2
03/04/2023	Tonkean	M1	Wallace	16	M	Test	cond1	1	3	1	LHR	0	G	Peanut	Red bean	G	G	Peanut	0	1	300	300	240	60	60	240	0.0625	0.2	0.8
03/04/2023	Tonkean	M1	Wallace	16	M	Test	cond1	1	4	1	LTL	1	D	Red bean	Peanut	G	D	Red bean	1	0	300	300	240	60	60	240	0.0625	0.2	0.8
03/04/2023	Tonkean	M1	Wallace	16	M	Test	cond1	1	5	1	TR	0	D	Red bean	Peanut	D	G	Red bean	0	0	300	300	240	60	60	240	16	0.8	0.2
03/04/2023	Tonkean	M1	Wallace	16	M	Test	cond1	1	6	1	LHL	0	G	Peanut	Red bean	G	D	Red bean	1	0	300	300	240	60	60	240	0.0625	0.2	0.8
03/04/2023	Tonkean	M1	Wallace	16	M	Test	cond1	1	7	1	TL	1	G	Peanut	Red bean	D	D	Peanut	1	1	300	300	240	60	60	240	16	0.8	0.2
03/04/2023	Tonkean	M1	Wallace	16	M	Test	cond1	1	8	1	D	1	D	Red bean	Red bean	G	G	Red bean	0	1	300	300	240	60	60	240	0.0625	0.2	0.8
04/04/2023	Tonkean	M1	Wallace	16	M	Test	cond1	1	9	1	T	0	D	Red bean	Peanut	D	D	Peanut	1	1	300	300	240	60	60	240	16	0.8	0.2
04/04/2023	Tonkean	M1	Wallace	16	M	Test	cond1	1	10	1	LTR	1	G	Red bean	Red bean	D	D	Red bean	1	1	300	300	240	60	60	240	16	0.8	0.2
10/10/2023	Tonkean	M2	Alaryc	10	M	Test	cond1	2	11	1	TR	1	D	Red bean	Peanut	G	D	Red bean	1	0	300	300	240	60	60	240	0.0625	0.2	0.8
10/10/2023	Tonkean	M2	Alaryc	10	M	Test	cond1	2	12	1	T	0	D	Red bean	Peanut	D	D	Peanut	1	1	300	300	240	60	60	240	16	0.8	0.2
10/10/2023	Tonkean	M2	Alaryc	10	M	Test	cond1	2	13	1	LTR	0	G	Peanut	Red bean	G	G	Peanut	0	1	300	300	240	60	60	240	0.0625	0.2	0.8
10/10/2023	Tonkean	M2	Alaryc	10	M	Test	cond1	2	14	1	LTL	1	G	Peanut	Red bean	D	D	Peanut	1	1	300	300	240	60	60	240	16	0.8	0.2
10/10/2023	Tonkean	M2	Alaryc	10	M	Test	cond1	2	15	1	LHL	0	D	Red bean	Peanut	D	D	Peanut	1	1	300	300	240	60	60	240	16	0.8	0.2
10/10/2023	Tonkean	M2	Alaryc	10	M	Test	cond1	2	16	1	CD	1	G	Red bean	Red bean	D	D	Red bean	1	1	300	300	240	60	60	240	16	0.8	0.2
10/10/2023	Tonkean	M2	Alaryc	10	M	Test	cond1	2	17	1	D	0	G	Peanut	Red bean	G	G	Peanut	0	1	300	300	240	60	60	240	0.0625	0.2	0.8
10/10/2023	Tonkean	M2	Alaryc	10	M	Test	cond1	2	18	1	LHR	0	D	Red bean	Red bean	D	D	Red bean	1	1	300	300	240	60	60	240	16	0.8	0.2
10/10/2023	Tonkean	M2	Alaryc	10	M	Test	cond1	2	19	1	HA	1	D	Red bean	Peanut	G	D	Red bean	1	0	300	300	240	60	60	240	0.0625	0.2	0.8
10/10/2023	Tonkean	M2	Alaryc	10	M	Test	cond1	2	20	1	TL	0	G	Peanut	Red bean	G	D	Red bean	1	0	300	300	240	60	60	240	0.0625	0.2	0.8
11/04/2023	Tonkean	M1	Wallace	16	M	Test	cond6	1	1	1	T	1	D	Red bean	Peanut	G	G	Peanut	0	1	300	300	240	60	60	240	0.0625	0.2	0.8
11/04/2023	Tonkean	M1	Wallace	16	M	Test	cond6	1	2	1	HA	0	D	Red bean	Peanut	D	G	Red bean	0	0	300	300	240	60	60	240	16	0.8	0.2
11/04/2023	Tonkean	M1	Wallace	16	M	Test	cond6	1	3	1	LTR	0	G	Peanut	Red bean	G	G	Peanut	0	1	300	300	240	60	60	240	0.0625	0.2	0.8
11/04/2023	Tonkean	M1	Wallace	16	M	Test	cond6	1	4	1	CD	1	G	Peanut	Red bean	D	D	Peanut	1	1	300	300	240	60	60	240	16	0.8	0.2
11/04/2023	Tonkean	M1	Wallace	16	M	Test	cond6	1	5	1	TR	1	D	Red bean	Peanut	G	D	Red bean	1	0	300	300	240	60	60	240	0.0625	0.2	0.8
11/04/2023	Tonkean	M1	Wallace	16	M	Test	cond6	1	6	1	D	0	D	Red bean	Peanut	D	G	Red bean	0	0	300	300	240	60	60	240	16	0.8	0.2
11/04/2023	Tonkean	M1	Wallace	16	M	Test	cond6	1	7	1	LHR	1	G	Peanut	Red bean	D	D	Peanut	1	1	300	300	240	60	60	240	16	0.8	0.2
11/04/2023	Tonkean	M1	Wallace	16	M	Test	cond6	1	8	1	LTL	0	G	Red bean	Red bean	G	G	Red bean	0	1	300	300	240	60	60	240	0.0625	0.2	0.8
11/04/2023	Tonkean	M1	Wallace	16	M	Test	cond6	1	9	1	LHL	1	D	Red bean	Peanut	G	D	Red bean	1	0	300	300	240	60	60	240	0.0625	0.2	0.8
11/04/2023	Tonkean	M1	Wallace	16	M	Test	cond6	1	10	1	TL	0	D	Peanut	Peanut	D	G	Peanut	0	0	300	300	240	60	60	240	16	0.8	0.2
04/05/2023	Tonkean	M1	Wallace	16	M	Test	cond5a	1	1	2	TR	1	D	Red bean	Peanut	G	G	Peanut	0	1	40	1280	20	640	20	640	1	0.96969696969697	0.96969696969697
04/05/2023	Tonkean	M1	Wallace	16	M	Test	cond5a	1	2	2	T	0	D	Red bean	Red bean	D	G	Red bean	0	0	40	1280	20	640	20	640	1	0.0303030303030303	0.0303030303030303
04/05/2023	Tonkean	M1	Wallace	16	M	Test	cond5a	1	3	2	HA	1	G	Red bean	Peanut	D	D	Red bean	1	1	40	1280	20	640	20	640	1	0.0303030303030303	0.0303030303030303
04/05/2023	Tonkean	M1	Wallace	16	M	Test	cond5a	1	4	2	LHL	0	G	Peanut	Peanut	G	G	Peanut	0	1	40	1280	20	640	20	640	1	0.96969696969697	0.96969696969697
05/05/2023	Tonkean	M1	Wallace	16	M	Test	cond5a	1	5	2	LTL	1	D	Peanut	Red bean	G	D	Peanut	1	0	40	1280	20	640	20	640	1	0.96969696969697	0.96969696969697
03/04/2023	Tonkean	M1	Walt	16	M	Test	cond1	1	1	2	CD	0	D	Red bean	Peanut	D	D	Peanut	1	1	300	300	240	60	60	240	16	0.8	0.2	NON
03/04/2023	Tonkean	M1	Walt	16	M	Test	cond1	1	2	2	HA	1	D	Red bean	Peanut	G	G	Peanut	0	1	300	300	240	60	60	240	0.0625	0.2	0.8	NON
03/04/2023	Tonkean	M1	Walt	16	M	Test	cond1	1	3	2	LTR	1	G	Peanut	Red bean	D	D	Peanut	1	1	300	300	240	60	60	240	16	0.8	0.2	NON
03/04/2023	Tonkean	M1	Walt	16	M	Test	cond1	1	4	2	D	0	D	Red bean	Peanut	D	D	Peanut	1	1	300	300	240	60	60	240	16	0.8	0.2	NON
03/04/2023	Tonkean	M1	Walt	16	M	Test	cond1	1	5	2	LHR	0	G	Red bean	Red bean	G	G	Red bean	0	1	300	300	240	60	60	240	0.0625	0.2	0.8	NON
03/04/2023	Tonkean	M1	Walt	16	M	Test	cond1	1	6	2	LHL	1	G	Peanut	Red bean	D	G	Red bean	0	0	300	300	240	60	60	240	16	0.8	0.2	NON
03/04/2023	Tonkean	M1	Walt	16	M	Test	cond1	1	7	2	LTL	1	D	Red bean	Peanut	G	D	Red bean	1	0	300	300	240	60	60	240	0.0625	0.2	0.8	NON
03/04/2023	Tonkean	M1	Walt	16	M	Test	cond1	1	8	2	TL	0	G	Peanut	Red bean	G	D	Red bean	1	0	300	300	240	60	60	240	0.0625	0.2	0.8	NON
03/04/2023	Tonkean	M1	Walt	16	M	Test	cond1	1	9	2	T	1	G	Peanut	Red bean	D	D	Peanut	1	1	300	300	240	60	60	240	16	0.8	0.2	NON
03/04/2023	Tonkean	M1	Walt	16	M	Test	cond1	1	10	2	TR	1	D	Red bean	Peanut	G	G	Peanut	0	1	300	300	240	60	60	240	0.0625	0.2	0.8	NON
04/04/2023	Tonkean	M1	Walt	16	M	Test	cond2a	1	1	2	CD	1	G	Peanut	Red bean	D	G	Red bean	0	0	40	1280	32	256	8	1024	16	0.111111111111111	0.00775193798449612	NON
04/04/2023	Tonkean	M1	Walt	16	M	Test	cond2a	1	2	2	D	0	G	Peanut	Red bean	G	D	Red bean	1	0	40	1280	32	256	8	1024	0.0625	0.888888888888889	0.992248062015504	NON
04/04/2023	Tonkean	M1	Walt	16	M	Test	cond2a	1	3	2	T	1	D	Red bean	Peanut	G	G	Peanut	0	1	40	1280	32	256	8	1024	0.0625	0.888888888888889	0.992248062015504	NON
04/04/2023	Tonkean	M1	Walt	16	M	Test	cond2a	1	4	2	LTR	0	D	Red bean	Peanut	D	D	Peanut	1	1	40	1280	32	256	8	1024	16	0.111111111111111	0.00775193798449612	NON
04/04/2023	Tonkean	M1	Walt	16	M	Test	cond2a	1	5	2	TR	0	G	Peanut	Red bean	G	D	Red bean	1	0	40	1280	32	256	8	1024	0.0625	0.888888888888889	0.992248062015504	NON
04/04/2023	Tonkean	M1	Walt	16	M	Test	cond2a	1	6	2	LTL	1	D	Red bean	Peanut	G	G	Peanut	0	1	40	1280	32	256	8	1024	0.0625	0.888888888888889	0.992248062015504	NON
04/04/2023	Tonkean	M1	Walt	16	M	Test	cond2a	1	7	2	LHR	0	D	Red bean	Peanut	D	D	Peanut	1	1	40	1280	32	256	8	1024	16	0.111111111111111	0.00775193798449612	NON
04/04/2023	Tonkean	M1	Walt	16	M	Test	cond2a	1	8	2	TL	0	G	Red bean	Red bean	G	D	Red bean	1	0	40	1280	32	256	8	1024	0.0625	0.888888888888889	0.992248062015504	NON
04/04/2023	Tonkean	M1	Walt	16	M	Test	cond2a	1	9	2	LHL	1	G	Red bean	Peanut	D	G	Peanut	0	0	40	1280	32	256	8	1024	16	0.111111111111111	0.00775193798449612	NON
04/04/2023	Tonkean	M1	Walt	16	M	Test	cond2a	1	10	2	HA	0	D	Red bean	Red bean	D	D	Red bean	1	1	40	1280	32	256	8	1024	16	0.111111111111111	0.00775193798449612	NON
18/10/2023	Tonkean	M2	Abricot	10	M	Test	cond2a	2	11	1	LHR	0	D	Red Bean	Peanut	D	G	Red Bean	0	0	40	1280	32	256	8	1024	16	0.111111111111111	0.00775193798449612
18/10/2023	Tonkean	M2	Abricot	10	M	Test	cond2a	2	12	1	D	1	D	Red Bean	Peanut	G	D	Red Bean	1	0	40	1280	32	256	8	1024	0.0625	0.888888888888889	0.992248062015504
18/10/2023	Tonkean	M2	Abricot	10	M	Test	cond2a	2	13	1	CD	0	G	Peanut	Red bean	G	D	Red bean	1	0	40	1280	32	256	8	1024	0.0625	0.888888888888889	0.992248062015504
18/10/2023	Tonkean	M2	Abricot	10	M	Test	cond2a	2	14	1	HA	0	D	Red Bean	Peanut	D	G	Red Bean	0	0	40	1280	32	256	8	1024	16	0.111111111111111	0.00775193798449612
18/10/2023	Tonkean	M2	Abricot	10	M	Test	cond2a	2	15	1	TL	1	G	Peanut	Peanut	D	G	Peanut	0	0	40	1280	32	256	8	1024	16	0.111111111111111	0.00775193798449612
18/10/2023	Tonkean	M2	Abricot	10	M	Test	cond2a	2	16	1	T	0	G	Peanut	Red bean	G	G	Peanut	0	1	40	1280	32	256	8	1024	0.0625	0.888888888888889	0.992248062015504
18/10/2023	Tonkean	M2	Abricot	10	M	Test	cond2a	2	17	1	LHL	1	D	Red Bean	Peanut	G	D	Red Bean	1	0	40	1280	32	256	8	1024	0.0625	0.888888888888889	0.992248062015504
18/10/2023	Tonkean	M2	Abricot	10	M	Test	cond2a	2	18	1	LTR	1	G	Peanut	Red bean	D	G	Red bean	0	0	40	1280	32	256	8	1024	16	0.111111111111111	0.00775193798449612
18/10/2023	Tonkean	M2	Abricot	10	M	Test	cond2a	2	19	1	LTL	0	G	Peanut	Peanut	G	D	Peanut	1	0	40	1280	32	256	8	1024	0.0625	0.888888888888889	0.992248062015504
18/10/2023	Tonkean	M2	Abricot	10	M	Test	cond2a	2	20	1	TR	0	D	Red Bean	Peanut	D	G	Red Bean	0	0	40	1280	32	256	8	1024	16	0.111111111111111	0.00775193798449612
06/04/2023	Tonkean	M1	Walt	16	M	Test	cond6	1	1	2	LTL	0	G	Peanut	Red bean	G	D	Red bean	1	0	300	300	240	60	60	240	0.0625	0.2	0.8	NON
06/04/2023	Tonkean	M1	Walt	16	M	Test	cond6	1	2	2	LHR	0	D	Red bean	Peanut	D	G	Red bean	0	0	300	300	240	60	60	240	16	0.8	0.2	NON
06/04/2023	Tonkean	M1	Walt	16	M	Test	cond6	1	3	2	HA	1	G	Peanut	Red bean	D	G	Red bean	0	0	300	300	240	60	60	240	16	0.8	0.2	NON
06/04/2023	Tonkean	M1	Walt	16	M	Test	cond6	1	4	2	LHL	1	D	Red bean	Peanut	G	G	Peanut	0	1	300	300	240	60	60	240	0.0625	0.2	0.8	NON
06/04/2023	Tonkean	M1	Walt	16	M	Test	cond6	1	5	2	TL	0	G	Peanut	Red bean	G	D	Red bean	1	0	300	300	240	60	60	240	0.0625	0.2	0.8	NON
06/04/2023	Tonkean	M1	Walt	16	M	Test	cond6	1	6	2	LTR	0	D	Peanut	Peanut	D	D	Peanut	1	1	300	300	240	60	60	240	16	0.8	0.2	NON
06/04/2023	Tonkean	M1	Walt	16	M	Test	cond6	1	7	2	TR	1	G	Peanut	Peanut	D	G	Peanut	0	0	300	300	240	60	60	240	16	0.8	0.2	NON
06/04/2023	Tonkean	M1	Walt	16	M	Test	cond6	1	8	2	CD	0	G	Peanut	Red bean	G	D	Red bean	1	0	300	300	240	60	60	240	0.0625	0.2	0.8	NON
06/04/2023	Tonkean	M1	Walt	16	M	Test	cond6	1	9	2	T	0	D	Red bean	Peanut	D	D	Peanut	1	1	300	300	240	60	60	240	16	0.8	0.2	NON
06/04/2023	Tonkean	M1	Walt	16	M	Test	cond6	1	10	2	D	1	D	Red bean	Peanut	G	G	Peanut	0	1	300	300	240	60	60	240	0.0625	0.2	0.8	NON
11/04/2023	Tonkean	M1	Walt	16	M	Test	cond3	1	1	2	LTR	1	G	Peanut	Red bean	D	D	Peanut	1	1	160	640	128	128	32	512	16	0.5	0.0588235294117647	NON
11/04/2023	Tonkean	M1	Walt	16	M	Test	cond3	1	2	2	TR	0	G	Peanut	Red bean	G	G	Peanut	0	1	160	640	128	128	32	512	0.0625	0.5	0.941176470588235	NON
11/04/2023	Tonkean	M1	Walt	16	M	Test	cond3	1	3	2	D	1	D	Red bean	Peanut	G	D	Red bean	1	0	160	640	128	128	32	512	0.0625	0.5	0.941176470588235	NON
11/04/2023	Tonkean	M1	Walt	16	M	Test	cond3	1	4	2	LHL	0	D	Red bean	Peanut	D	G	Red bean	0	0	160	640	128	128	32	512	16	0.5	0.0588235294117647	NON
11/04/2023	Tonkean	M1	Walt	16	M	Test	cond3	1	5	2	TL	1	G	Peanut	Red bean	D	G	Red bean	0	0	160	640	128	128	32	512	16	0.5	0.0588235294117647	NON
11/04/2023	Tonkean	M1	Walt	16	M	Test	cond3	1	6	2	LTL	0	G	Peanut	Red bean	G	G	Peanut	0	1	160	640	128	128	32	512	0.0625	0.5	0.941176470588235	NON
11/04/2023	Tonkean	M1	Walt	16	M	Test	cond3	1	7	2	LHR	0	D	Red bean	Peanut	D	G	Red bean	0	0	160	640	128	128	32	512	16	0.5	0.0588235294117647	NON
11/04/2023	Tonkean	M1	Walt	16	M	Test	cond3	1	8	2	T	1	G	Peanut	Peanut	D	G	Peanut	0	0	160	640	128	128	32	512	16	0.5	0.0588235294117647	NON
11/04/2023	Tonkean	M1	Walt	16	M	Test	cond3	1	9	2	HA	0	G	Peanut	Red bean	G	G	Peanut	0	1	160	640	128	128	32	512	0.0625	0.5	0.941176470588235	NON
11/04/2023	Tonkean	M1	Walt	16	M	Test	cond3	1	10	2	CD	1	D	Red bean	Red bean	G	D	Red bean	1	0	160	640	128	128	32	512	0.0625	0.5	0.941176470588235	NON
14/04/2023	Tonkean	M1	Walt	16	M	Test	cond4	2	11	2	LHL	0	G	Peanut	Red bean	G	G	Peanut	0	1	288	168	128	8	160	160	0.0625	0.0588235294117647	0.5	NON
14/04/2023	Tonkean	M1	Walt	16	M	Test	cond4	2	12	2	HA	1	G	Red bean	Red bean	D	D	Red bean	1	1	288	168	128	8	160	160	16	0.941176470588235	0.5	NON
14/04/2023	Tonkean	M1	Walt	16	M	Test	cond4	2	13	2	T	1	D	Red bean	Red bean	G	G	Red bean	0	1	288	168	128	8	160	160	0.0625	0.0588235294117647	0.5	NON
14/04/2023	Tonkean	M1	Walt	16	M	Test	cond4	2	14	2	D	0	D	Red bean	Peanut	D	D	Peanut	1	1	288	168	128	8	160	160	16	0.941176470588235	0.5	NON
14/04/2023	Tonkean	M1	Walt	16	M	Test	cond4	2	15	2	TL	1	G	Red bean	Red bean	D	D	Red bean	1	1	288	168	128	8	160	160	16	0.941176470588235	0.5	NON
14/04/2023	Tonkean	M1	Walt	16	M	Test	cond4	2	16	2	LTR	1	D	Red bean	Peanut	G	G	Peanut	0	1	288	168	128	8	160	160	0.0625	0.0588235294117647	0.5	NON
14/04/2023	Tonkean	M1	Walt	16	M	Test	cond4	2	17	2	CD	0	D	Red bean	Red bean	D	D	Red bean	1	1	288	168	128	8	160	160	16	0.941176470588235	0.5	NON
14/04/2023	Tonkean	M1	Walt	16	M	Test	cond4	2	18	2	TR	0	G	Red bean	Red bean	G	G	Red bean	0	1	288	168	128	8	160	160	0.0625	0.0588235294117647	0.5	NON
14/04/2023	Tonkean	M1	Walt	16	M	Test	cond4	2	19	2	LTL	1	G	Peanut	Red bean	D	D	Peanut	1	1	288	168	128	8	160	160	16	0.941176470588235	0.5	NON
14/04/2023	Tonkean	M1	Walt	16	M	Test	cond4	2	20	2	LHR	1	D	Red bean	Red bean	G	G	Red bean	0	1	288	168	128	8	160	160	0.0625	0.0588235294117647	0.5	NON
17/04/2023	Tonkean	M1	Walt	16	M	Test	cond6	2	11	1	TL	0	G	Peanut	Red bean	G	D	Red bean	1	0	300	300	240	60	60	240	0.0625	0.2	0.8	NON
17/04/2023	Tonkean	M1	Walt	16	M	Test	cond6	2	12	1	LTR	1	G	Peanut	Red bean	D	G	Red bean	0	0	300	300	240	60	60	240	16	0.8	0.2	NON
17/04/2023	Tonkean	M1	Walt	16	M	Test	cond6	2	13	1	CD	1	D	Red bean	Peanut	G	G	Peanut	0	1	300	300	240	60	60	240	0.0625	0.2	0.8	NON
17/04/2023	Tonkean	M1	Walt	16	M	Test	cond6	2	14	1	LTL	0	D	Red bean	Peanut	D	D	Peanut	1	1	300	300	240	60	60	240	16	0.8	0.2	NON
17/04/2023	Tonkean	M1	Walt	16	M	Test	cond6	2	15	1	LHL	1	G	Peanut	Red bean	D	G	Red bean	0	0	300	300	240	60	60	240	16	0.8	0.2	NON
17/04/2023	Tonkean	M1	Walt	16	M	Test	cond6	2	16	1	TR	1	D	Red bean	Peanut	G	G	Peanut	0	1	300	300	240	60	60	240	0.0625	0.2	0.8	NON
17/04/2023	Tonkean	M1	Walt	16	M	Test	cond6	2	17	1	D	0	G	Peanut	Red bean	G	D	Red bean	1	0	300	300	240	60	60	240	0.0625	0.2	0.8	NON
17/04/2023	Tonkean	M1	Walt	16	M	Test	cond6	2	18	1	T	0	D	Peanut	Peanut	D	D	Peanut	1	1	300	300	240	60	60	240	16	0.8	0.2	NON
17/04/2023	Tonkean	M1	Walt	16	M	Test	cond6	2	19	1	HA	1	D	Peanut	Red bean	G	G	Red bean	0	1	300	300	240	60	60	240	0.0625	0.2	0.8	NON
17/04/2023	Tonkean	M1	Walt	16	M	Test	cond6	2	20	1	LHR	1	G	Peanut	Peanut	D	G	Peanut	0	0	300	300	240	60	60	240	16	0.8	0.2	NON
18/04/2023	Tonkean	M1	Walt	16	M	Test	cond5b	1	1	2	LHL	0	D	Peanut	Red bean	D	D	Red bean	1	1	160	640	80	320	80	320	1	0.2	0.2	NON
18/04/2023	Tonkean	M1	Walt	16	M	Test	cond5b	1	2	2	HA	1	D	Peanut	Peanut	G	G	Peanut	0	1	160	640	80	320	80	320	1	0.8	0.8	NON
18/04/2023	Tonkean	M1	Walt	16	M	Test	cond5b	1	3	2	D	0	G	Peanut	Peanut	G	D	Peanut	1	0	160	640	80	320	80	320	1	0.8	0.8	NON
18/04/2023	Tonkean	M1	Walt	16	M	Test	cond5b	1	4	2	TL	0	D	Red bean	Peanut	D	G	Red bean	0	0	160	640	80	320	80	320	1	0.2	0.2	NON
18/04/2023	Tonkean	M1	Walt	16	M	Test	cond5b	1	5	2	T	1	G	Peanut	Red bean	D	G	Red bean	0	0	160	640	80	320	80	320	1	0.2	0.2	NON
18/04/2023	Tonkean	M1	Walt	16	M	Test	cond5b	1	6	2	TR	1	D	Peanut	Peanut	G	G	Peanut	0	1	160	640	80	320	80	320	1	0.8	0.8	NON
18/04/2023	Tonkean	M1	Walt	16	M	Test	cond5b	1	7	2	LHR	0	D	Peanut	Red bean	D	G	Peanut	0	0	160	640	80	320	80	320	1	0.2	0.2	NON
18/04/2023	Tonkean	M1	Walt	16	M	Test	cond5b	1	8	2	LTR	0	G	Red bean	Red bean	G	D	Red bean	1	0	160	640	80	320	80	320	1	0.8	0.8	NON
18/04/2023	Tonkean	M1	Walt	16	M	Test	cond5b	1	9	2	LTL	1	D	Peanut	Red bean	G	G	Red bean	0	1	160	640	80	320	80	320	1	0.8	0.8	NON
18/04/2023	Tonkean	M1	Walt	16	M	Test	cond5b	1	10	2	CD	1	G	Peanut	Peanut	D	G	Peanut	0	0	160	640	80	320	80	320	1	0.2	0.2	NON
20/04/2023	Tonkean	M1	Walt	16	M	Test	cond1	2	11	1	LTL	0	D	Red bean	Peanut	D	D	Peanut	1	1	300	300	240	60	60	240	16	0.8	0.2	OUI
20/04/2023	Tonkean	M1	Walt	16	M	Test	cond1	2	12	1	D	1	G	Peanut	Red bean	D	G	Red bean	0	0	300	300	240	60	60	240	16	0.8	0.2	OUI
20/04/2023	Tonkean	M1	Walt	16	M	Test	cond1	2	13	1	TL	0	G	Peanut	Red bean	G	G	Peanut	0	1	300	300	240	60	60	240	0.0625	0.2	0.8	OUI
05/05/2023	Tonkean	M1	Walt	16	M	Test	cond1	2	14	1	CD	0	D	Red bean	Peanut	D	G	Red bean	0	0	300	300	240	60	60	240	16	0.8	0.2	OUI
05/05/2023	Tonkean	M1	Walt	16	M	Test	cond1	2	15	1	LTR	1	D	Red bean	Peanut	G	D	Red bean	1	0	300	300	240	60	60	240	0.0625	0.2	0.8	OUI
05/05/2023	Tonkean	M1	Walt	16	M	Test	cond1	2	16	1	T	0	G	Peanut	Red bean	G	D	Red bean	1	0	300	300	240	60	60	240	0.0625	0.2	0.8	OUI
05/05/2023	Tonkean	M1	Walt	16	M	Test	cond1	2	17	1	LHR	0	D	Peanut	Peanut	D	D	Peanut	1	1	300	300	240	60	60	240	16	0.8	0.2	OUI
05/05/2023	Tonkean	M1	Walt	16	M	Test	cond1	2	18	1	HA	1	D	Peanut	Peanut	G	G	Peanut	0	1	300	300	240	60	60	240	0.0625	0.2	0.8	OUI
05/05/2023	Tonkean	M1	Walt	16	M	Test	cond1	2	19	1	LHL	1	G	Red bean	Peanut	D	D	Red bean	1	1	300	300	240	60	60	240	16	0.8	0.2	OUI
05/05/2023	Tonkean	M1	Walt	16	M	Test	cond1	2	20	1	TR	0	G	Peanut	Peanut	G	D	Peanut	1	0	300	300	240	60	60	240	0.0625	0.2	0.8	OUI
17/10/2023	Tonkean	M2	Alaryc	10	M	Test	cond6	2	11	1	LTL	0	G	Peanut	Red bean	G	G	Peanut	0	1	300	300	240	60	60	240	0.0625	0.2	0.8
17/10/2023	Tonkean	M2	Alaryc	10	M	Test	cond6	2	12	1	LTR	1	G	Peanut	Red bean	D	D	Peanut	1	1	300	300	240	60	60	240	16	0.8	0.2
17/10/2023	Tonkean	M2	Alaryc	10	M	Test	cond6	2	13	1	LHL	0	D	Red bean	Peanut	D	G	Red bean	0	0	300	300	240	60	60	240	16	0.8	0.2
17/10/2023	Tonkean	M2	Alaryc	10	M	Test	cond6	2	14	1	CD	1	D	Red bean	Peanut	G	D	Red bean	1	0	300	300	240	60	60	240	0.0625	0.2	0.8
17/10/2023	Tonkean	M2	Alaryc	10	M	Test	cond6	2	15	1	TR	1	G	Peanut	Red bean	D	D	Peanut	1	1	300	300	240	60	60	240	16	0.8	0.2
17/10/2023	Tonkean	M2	Alaryc	10	M	Test	cond6	2	16	1	HA	0	D	Red bean	Peanut	D	G	Red bean	0	0	300	300	240	60	60	240	16	0.8	0.2
17/10/2023	Tonkean	M2	Alaryc	10	M	Test	cond6	2	17	1	D	1	D	Red bean	Peanut	G	D	Red bean	1	0	300	300	240	60	60	240	0.0625	0.2	0.8
17/10/2023	Tonkean	M2	Alaryc	10	M	Test	cond6	2	18	1	T	1	G	Peanut	Peanut	D	D	Peanut	1	1	300	300	240	60	60	240	16	0.8	0.2
17/10/2023	Tonkean	M2	Alaryc	10	M	Test	cond6	2	19	1	TL	0	G	Red bean	Peanut	G	G	Red bean	0	1	300	300	240	60	60	240	0.0625	0.2	0.8
17/10/2023	Tonkean	M2	Alaryc	10	M	Test	cond6	2	20	1	LHR	1	D	Peanut	Peanut	G	D	Peanut	1	0	300	300	240	60	60	240	0.0625	0.2	0.8
06/05/2023	Tonkean	M1	Walt	16	M	Test	cond3	2	11	1	LTL	0	D	Red bean	Peanut	D	D	Peanut	1	1	160	640	128	128	32	512	16	0.5	0.0588235294117647	OUI
06/05/2023	Tonkean	M1	Walt	16	M	Test	cond3	2	12	1	HA	1	D	Red bean	Peanut	G	G	Peanut	0	1	160	640	128	128	32	512	0.0625	0.5	0.941176470588235	OUI
06/05/2023	Tonkean	M1	Walt	16	M	Test	cond3	2	13	1	TL	1	G	Peanut	Red bean	D	G	Red bean	0	0	160	640	128	128	32	512	16	0.5	0.0588235294117647	OUI
06/05/2023	Tonkean	M1	Walt	16	M	Test	cond3	2	14	1	LTR	0	D	Red bean	Peanut	D	D	Peanut	1	1	160	640	128	128	32	512	16	0.5	0.0588235294117647	OUI
06/05/2023	Tonkean	M1	Walt	16	M	Test	cond3	2	15	1	T	1	D	Red bean	Peanut	G	G	Peanut	0	1	160	640	128	128	32	512	0.0625	0.5	0.941176470588235	OUI
06/05/2023	Tonkean	M1	Walt	16	M	Test	cond3	2	16	1	TR	0	G	Red bean	Red bean	G	G	Red bean	0	1	160	640	128	128	32	512	0.0625	0.5	0.941176470588235	OUI
06/05/2023	Tonkean	M1	Walt	16	M	Test	cond3	2	17	1	D	0	D	Red bean	Peanut	D	D	Peanut	1	1	160	640	128	128	32	512	16	0.5	0.0588235294117647	OUI
06/05/2023	Tonkean	M1	Walt	16	M	Test	cond3	2	18	1	CD	1	G	Red bean	Red bean	D	D	Red bean	1	1	160	640	128	128	32	512	16	0.5	0.0588235294117647	OUI
06/05/2023	Tonkean	M1	Walt	16	M	Test	cond3	2	19	1	LHL	0	G	Peanut	Red bean	G	G	Peanut	0	1	160	640	128	128	32	512	0.0625	0.5	0.941176470588235	OUI
06/05/2023	Tonkean	M1	Walt	16	M	Test	cond3	2	20	1	LHR	1	D	Red bean	Peanut	G	G	Peanut	0	1	160	640	128	128	32	512	0.0625	0.5	0.941176470588235	OUI
07/05/2023	Tonkean	M1	Walt	16	M	Test	cond5b	2	11	2	TL	0	D	Peanut	Peanut	D	D	Peanut	1	1	160	640	80	320	80	320	1	0.2	0.2	OUI
07/05/2023	Tonkean	M1	Walt	16	M	Test	cond5b	2	12	2	T	1	G	Peanut	Peanut	D	G	Peanut	0	0	160	640	80	320	80	320	1	0.2	0.2	OUI
07/05/2023	Tonkean	M1	Walt	16	M	Test	cond5b	2	13	2	LHL	0	G	Peanut	Red bean	G	G	Peanut	0	1	160	640	80	320	80	320	1	0.8	0.8	OUI
07/05/2023	Tonkean	M1	Walt	16	M	Test	cond5b	2	14	2	LTR	0	D	Red bean	Red bean	D	G	Red bean	0	0	160	640	80	320	80	320	1	0.2	0.2	OUI
07/05/2023	Tonkean	M1	Walt	16	M	Test	cond5b	2	15	2	D	1	G	Red bean	Red bean	D	G	Red bean	0	0	160	640	80	320	80	320	1	0.2	0.2	OUI
07/05/2023	Tonkean	M1	Walt	16	M	Test	cond5b	2	16	2	LHR	1	D	Peanut	Red bean	G	D	Peanut	1	0	160	640	80	320	80	320	1	0.8	0.8	OUI
07/05/2023	Tonkean	M1	Walt	16	M	Test	cond5b	2	17	2	CD	0	G	Red bean	Red bean	G	D	Red bean	1	0	160	640	80	320	80	320	1	0.8	0.8	OUI
07/05/2023	Tonkean	M1	Walt	16	M	Test	cond5b	2	18	2	TR	1	G	Red bean	Red bean	D	G	Red bean	0	0	160	640	80	320	80	320	1	0.2	0.2	OUI
07/05/2023	Tonkean	M1	Walt	16	M	Test	cond5b	2	19	2	LTL	1	D	Peanut	Red bean	G	G	Red bean	0	1	160	640	80	320	80	320	1	0.8	0.8	OUI
07/05/2023	Tonkean	M1	Walt	16	M	Test	cond5b	2	20	2	HA	0	G	Peanut	Peanut	G	G	Peanut	0	1	160	640	80	320	80	320	1	0.8	0.8	OUI
08/05/2023	Tonkean	M1	Walt	16	M	Test	cond2b	1	1	2	CD	1	G	Peanut	Red bean	D	D	Peanut	1	1	70	840	56	168	14	672	16	0.25	0.0204081632653061	OUI
08/05/2023	Tonkean	M1	Walt	16	M	Test	cond2b	1	2	2	TR	0	D	Red bean	Peanut	D	D	Peanut	1	1	70	840	56	168	14	672	16	0.25	0.0204081632653061	OUI
08/05/2023	Tonkean	M1	Walt	16	M	Test	cond2b	1	3	2	D	0	G	Peanut	Red bean	G	G	Peanut	0	1	70	840	56	168	14	672	0.0625	0.75	0.979591836734694	OUI
08/05/2023	Tonkean	M1	Walt	16	M	Test	cond2b	1	4	2	T	1	D	Red bean	Peanut	G	G	Peanut	0	1	70	840	56	168	14	672	0.0625	0.75	0.979591836734694	OUI
08/05/2023	Tonkean	M1	Walt	16	M	Test	cond2b	1	5	2	LHL	1	G	Red bean	Red bean	D	D	Red bean	1	1	70	840	56	168	14	672	16	0.25	0.0204081632653061	OUI
08/05/2023	Tonkean	M1	Walt	16	M	Test	cond2b	1	6	2	LTL	0	G	Peanut	Red bean	G	G	Peanut	0	1	70	840	56	168	14	672	0.0625	0.75	0.979591836734694	OUI
08/05/2023	Tonkean	M1	Walt	16	M	Test	cond2b	1	7	2	LHR	1	D	Red bean	Red bean	G	G	Red bean	0	1	70	840	56	168	14	672	0.0625	0.75	0.979591836734694	OUI
08/05/2023	Tonkean	M1	Walt	16	M	Test	cond2b	1	8	2	HA	0	D	Red bean	Peanut	D	D	Peanut	1	1	70	840	56	168	14	672	16	0.25	0.0204081632653061	OUI
08/05/2023	Tonkean	M1	Walt	16	M	Test	cond2b	1	9	2	TL	1	G	Peanut	Red bean	D	D	Peanut	1	1	70	840	56	168	14	672	16	0.25	0.0204081632653061	OUI
08/05/2023	Tonkean	M1	Walt	16	M	Test	cond2b	1	10	2	LTR	1	D	Red bean	Peanut	G	G	Peanut	0	1	70	840	56	168	14	672	0.0625	0.75	0.979591836734694	OUI
09/05/2023	Tonkean	M1	Walt	16	M	Test	cond2a	2	11	2	CD	1	D	Red bean	Peanut	G	D	Red bean	1	0	40	1280	32	256	8	1024	0.0625	0.888888888888889	0.992248062015504	OUI
09/05/2023	Tonkean	M1	Walt	16	M	Test	cond2a	2	12	2	T	1	G	Peanut	Red bean	D	D	Peanut	1	1	40	1280	32	256	8	1024	16	0.111111111111111	0.00775193798449612	OUI
09/05/2023	Tonkean	M1	Walt	16	M	Test	cond2a	2	13	2	LHL	0	D	Red bean	Peanut	D	D	Peanut	1	1	40	1280	32	256	8	1024	16	0.111111111111111	0.00775193798449612	OUI
09/05/2023	Tonkean	M1	Walt	16	M	Test	cond2a	2	14	2	LTL	1	D	Red bean	Peanut	G	G	Peanut	0	1	40	1280	32	256	8	1024	0.0625	0.888888888888889	0.992248062015504	OUI
09/05/2023	Tonkean	M1	Walt	16	M	Test	cond2a	2	15	2	LHR	1	G	Peanut	Red bean	D	D	Peanut	1	1	40	1280	32	256	8	1024	16	0.111111111111111	0.00775193798449612	OUI
09/05/2023	Tonkean	M1	Walt	16	M	Test	cond2a	2	16	2	HA	0	D	Red bean	Red bean	D	D	Red bean	1	1	40	1280	32	256	8	1024	16	0.111111111111111	0.00775193798449612	OUI
09/05/2023	Tonkean	M1	Walt	16	M	Test	cond2a	2	17	2	D	0	G	Peanut	Red bean	G	G	Peanut	0	1	40	1280	32	256	8	1024	0.0625	0.888888888888889	0.992248062015504	OUI
09/05/2023	Tonkean	M1	Walt	16	M	Test	cond2a	2	18	2	TR	1	G	Red bean	Red bean	D	D	Red bean	1	1	40	1280	32	256	8	1024	16	0.111111111111111	0.00775193798449612	OUI
09/05/2023	Tonkean	M1	Walt	16	M	Test	cond2a	2	19	2	TL	1	D	Red bean	Peanut	G	G	Peanut	0	1	40	1280	32	256	8	1024	0.0625	0.888888888888889	0.992248062015504	OUI
09/05/2023	Tonkean	M1	Walt	16	M	Test	cond2a	2	20	2	LTR	0	G	Peanut	Red bean	G	G	Peanut	0	1	40	1280	32	256	8	1024	0.0625	0.888888888888889	0.992248062015504	OUI
10/05/2023	Tonkean	M1	Walt	16	M	Test	cond2b	2	11	1	LHR	1	G	Peanut	Red bean	D	D	Peanut	1	1	70	840	56	168	14	672	16	0.25	0.0204081632653061	OUI
10/05/2023	Tonkean	M1	Walt	16	M	Test	cond2b	2	12	1	CD	0	D	Red bean	Peanut	D	D	Peanut	1	1	70	840	56	168	14	672	16	0.25	0.0204081632653061	OUI
10/05/2023	Tonkean	M1	Walt	16	M	Test	cond2b	2	13	1	HA	0	G	Peanut	Red bean	G	G	Peanut	0	1	70	840	56	168	14	672	0.0625	0.75	0.979591836734694	OUI
10/05/2023	Tonkean	M1	Walt	16	M	Test	cond2b	2	14	1	TL	1	D	Red bean	Peanut	G	G	Peanut	0	1	70	840	56	168	14	672	0.0625	0.75	0.979591836734694	OUI
10/05/2023	Tonkean	M1	Walt	16	M	Test	cond2b	2	15	1	T	0	D	Red bean	Red bean	D	D	Red bean	1	1	70	840	56	168	14	672	16	0.25	0.0204081632653061	OUI
10/05/2023	Tonkean	M1	Walt	16	M	Test	cond2b	2	16	1	LTR	1	G	Peanut	Red bean	D	D	Peanut	1	1	70	840	56	168	14	672	16	0.25	0.0204081632653061	OUI
10/05/2023	Tonkean	M1	Walt	16	M	Test	cond2b	2	17	1	D	0	G	Peanut	Red bean	G	G	Peanut	0	1	70	840	56	168	14	672	0.0625	0.75	0.979591836734694	OUI
10/05/2023	Tonkean	M1	Walt	16	M	Test	cond2b	2	18	1	TR	0	D	Red bean	Red bean	D	D	Red bean	1	1	70	840	56	168	14	672	16	0.25	0.0204081632653061	OUI
10/05/2023	Tonkean	M1	Walt	16	M	Test	cond2b	2	19	1	LHL	1	D	Red bean	Peanut	G	G	Peanut	0	1	70	840	56	168	14	672	0.0625	0.75	0.979591836734694	OUI
10/05/2023	Tonkean	M1	Walt	16	M	Test	cond2b	2	20	1	LTL	0	G	Peanut	Red bean	G	G	Peanut	0	1	70	840	56	168	14	672	0.0625	0.75	0.979591836734694	OUI
11/05/2023	Tonkean	M1	Walt	16	M	Test	cond5a	2	11	1	T	1	D	Peanut	Peanut	G	G	Peanut	0	1	40	1280	20	640	20	640	1	0.96969696969697	0.96969696969697	OUI
11/05/2023	Tonkean	M1	Walt	16	M	Test	cond5a	2	12	1	LTL	1	G	Red bean	Peanut	D	G	Peanut	0	0	40	1280	20	640	20	640	1	0.0303030303030303	0.0303030303030303	OUI
11/05/2023	Tonkean	M1	Walt	16	M	Test	cond5a	2	13	1	LTR	0	D	Peanut	Red bean	D	D	Red bean	1	1	40	1280	20	640	20	640	1	0.0303030303030303	0.0303030303030303	OUI
11/05/2023	Tonkean	M1	Walt	16	M	Test	cond5a	2	14	1	LHR	0	G	Red bean	Peanut	G	D	Peanut	1	0	40	1280	20	640	20	640	1	0.96969696969697	0.96969696969697	OUI
11/05/2023	Tonkean	M1	Walt	16	M	Test	cond5a	2	15	1	CD	1	D	Red bean	Red bean	G	G	Red bean	0	1	40	1280	20	640	20	640	1	0.96969696969697	0.96969696969697	OUI
11/05/2023	Tonkean	M1	Walt	16	M	Test	cond5a	2	16	1	TL	0	D	Red bean	Peanut	D	D	Peanut	1	1	40	1280	20	640	20	640	1	0.0303030303030303	0.0303030303030303	OUI
11/05/2023	Tonkean	M1	Walt	16	M	Test	cond5a	2	17	1	TR	1	G	Red bean	Red bean	D	G	Red bean	0	0	40	1280	20	640	20	640	1	0.0303030303030303	0.0303030303030303	OUI
11/05/2023	Tonkean	M1	Walt	16	M	Test	cond5a	2	18	1	LHL	1	D	Peanut	Red bean	G	G	Red bean	0	1	40	1280	20	640	20	640	1	0.96969696969697	0.96969696969697	OUI
11/05/2023	Tonkean	M1	Walt	16	M	Test	cond5a	2	19	1	D	0	G	Peanut	Peanut	G	D	Peanut	1	0	40	1280	20	640	20	640	1	0.96969696969697	0.96969696969697	OUI
11/05/2023	Tonkean	M1	Walt	16	M	Test	cond5a	2	20	1	HA	1	G	Peanut	Red bean	D	G	Red bean	0	0	40	1280	20	640	20	640	1	0.0303030303030303	0.0303030303030303	OUI
