# Supplementary material for: Are Tonkean macaques able to make intuitive statistical inferences?
Source: PeerJ. 2026 Jun 30;14:e21377. doi: 10.7717/peerj.21377 (PMC13330748; doi:10.7717/peerj.21377)
Supplement: Supplemental Information 14 [file peerj-14-21377-s014.csv]

rater 1	rater 2
D	D
G	G
G	G
G	G
D	D
D	D
D	D
G	G
G	G
D	G
D	D
G	G
G	G
D	D
D	D
G	G
D	D
G	G
G	G
D	D
D	D
G	G
G	G
D	D
G	G
G	G
D	D
D	D
G	G
D	D
D	D
G	G
D	D
G	G
D	D
G	G
D	D
G	G
G	G
D	D
G	G
D	D
G	G
G	G
D	D
G	G
G	G
D	D
G	G
G	G
D	D
D	D
G	G
D	D
G	G
D	D
D	D
G	G
G	G
D	D
D	D
G	G
G	G
G	G
D	D
G	G
D	D
D	D
G	G
G	G
G	G
G	G
D	D
G	G
G	G
G	G
G	G
D	D
D	D
D	D
G	G
D	D
D	D
D	D
D	D
G	G
D	D
G	G
G	G
D	D
G	G
D	D
D	D
D	D
D	D
D	D
G	G
D	D
G	D
G	G
G	G
G	G
D	D
D	D
G	G
G	G
D	D
D	D
G	G
D	D
D	D
G	G
D	D
D	D
G	G
G	G
G	G
D	D
G	G
D	D
G	G
D	D
D	D
G	G
D	D
G	G
D	D
D	D
G	G
G	G
G	G
D	D
G	G
G	G
G	G
G	G
D	D
G	G
G	G
D	D
D	D
G	G
D	D
G	G
D	D
D	D
G	G
G	G
G	G
G	G
D	D
D	D
G	G
G	G
D	D
G	G
G	G
D	D
G	G
D	D
D	D
G	G
D	D
D	D
G	G
D	D
G	G
G	G
D	D
D	D
G	G
D	D
D	D
G	G
G	G
D	D
D	D
G	G
G	G
D	D
G	G
G	G
G	G
G	G
D	D
G	G
G	G
D	D
D	D
G	G
D	D
G	G
D	D
G	G
G	G
D	D
D	D
G	G
G	G
D	D
D	D
G	G
D	D
G	G
D	D
D	D
D	D
D	D
G	G
D	D
D	D
D	D
G	G
G	G
G	G
G	G
D	D
G	G
G	G
G	G
G	G
G	G
D	D
G	G
G	G
D	D
D	D
G	G
G	G
G	G
D	D
G	G
D	D
D	D
G	G
D	D
G	G
D	D
D	D
G	G
D	D
D	D
G	G
D	D
G	G
G	G
D	D
G	G
G	G
D	D
G	G
D	D
D	D
G	G
D	D
G	G
D	D
D	D
D	D
G	G
D	D
D	D
G	G
G	G
D	D
D	D
G	G
D	D
G	G
G	G
D	D
G	G
D	D
G	G
D	D
G	G
D	D
D	D
G	G
D	D
D	D
G	G
G	G
D	D
D	D
G	G
D	D
D	D
G	G
G	G
D	D
D	D
G	G
D	D
D	D
D	D
G	G
D	D
D	D
D	D
G	G
G	G
G	G
D	D
G	G
G	G
G	G
D	D
D	D
G	G
D	D
G	G
D	D
G	G
G	G
G	G
G	G
D	D
G	G
G	G
G	G
D	D
G	G
D	D
D	D
G	G
G	G
D	D
G	G
G	G
G	G
D	D
D	D
D	D
D	D
D	D
G	G
D	D
D	D
D	D
G	G
D	D
G	G
G	G
D	D
D	D
G	G
G	G
D	D
G	G
